# Supplementary material for: Genome-wide meta-analysis for Alzheimer’s disease cerebrospinal fluid biomarkers
Source: Acta Neuropathol. 2022 Sep 6;144(5):821–42. doi: 10.1007/s00401-022-02454-z (PMC9547780; doi:10.1007/s00401-022-02454-z)
Supplement: Supplementary file 1 — Supplementary file1 (XLSX 306 kb) [file 401_2022_2454_MOESM1_ESM.xlsx]

## Sheet: Suppl. Tab. 1
Supplementary Table 1. Overview of analysis approaches.
						Aβ42				pTau
Country	Cohort	Array	Data type	Imputation	MAF	Threshold	CSF assay	ref (PMID)		CSF assay	ref (PMID)
Belgium	DEM	gsa	Genotype level	TOPMed	0.01	<638.5	ELISA innotest	27567807		ELISA innotest	27567807
Finland	ADGEN	gsa	Genotype level	TOPMed	0.05	<521	ELISA innotest	32310181		ELISA innotest
France1	BALTAZAR	gsa	Genotype level	TOPMed	0.01	<550	ELISA innotest			ELISA innotest
France2	MEMENTO	gsa	Summary statistics	TOPMed	0.01	NA	ELISA innotest			ELISA innotest
France3	CNRMAJ-Lille	gsa	Genotype level	TOPMed	0.05	<550	ELISA innotest			ELISA innotest
Germany1	Delcode	gsa	Summary statistics	TOPMed	0.01	NA	V-PLEX	29415768		ELISA innotest	29415768
Germany2	KND	gsa	Genotype level	TOPMed	0.01	<600	ELISA innotest	19339779/25027320		ELISA innotest	19339779/25027320
Germany3	TUM	gsa	Genotype level	TOPMed	0.05	<650	ELISA IBL	19268916		ELISA innotest
Germany4	PAGES	gsa	Genotype level	TOPMed	0.05	≤500	ELISA innotest	14699432		ELISA innotest	14699432
Germany5	UHB	gsa	Genotype level	TOPMed	0.05	<350	VPLEX mesoscale	25027320		ELISA innotest	25027320
Netherlands	ADC & Pearl ND	gsa	Genotype level	TOPMed	0.01	<813	ELISA innotest	29208658/29154275		ELISA innotest	19833838/29154275
Spain1	ACE	axiom	Summary statistics	TOPMed	0.01	<676	ELISA innotest			ELISA innotest
Spain2	SIGNAL & SPIN	gsa	Genotype level	TOPMed	0.01	<550/<916	Elisa/Lumipulse	26180139/31464088		Elisa & Lumipulse
Spain3	Valdecilla	axiom	Summary statistics	TOPMed	0.05	<663.5	ELISA innotest			ELISA innotest
Sweden1 (non-EADB)	Birth cohort & Clin. AD	neuroX2	Genotype level	HRC	0.01	<530	ELISA innotest	30792413		ELISA innotest	30792413
Sweden2	Uppsala university	gsa	Genotype level	TOPMed	0.01	450	ELISA innotest			ELISA innotest
Array=genotyping array; MAF=minor allele frequency threshold based on cohort size; ref (PMID)=pubmed ID of article describing details on CSF measurements; DEM=Antwerp prospective dementia cohort.

## Sheet: Suppl.Tab. 2
Supplementary Table 2. Demographic information on cohorts of stage 2 replication analysis.
	age		gender		diagnoses				APOE4 carrier		Aβ42			pTau
Cohort	mean years (sd)		% male		AD	control	other		% APOE4+		mean levels (sd)	n		mean levels (sd)	n		ref (PMID)
ADNI	73.4 (7.3)		0.56		0.67	0.2	0.13		0.47		174.2 (54.6)	1050		39.4 (24.0)	1083		28247064
AIBL	72.8 (6.2)		0.57		NA	NA	NA		NA		812.9 (267.6)	210		57.6 (22.6)	210		28247064
BIOCARD	57.3 (10.2)		0.4		0	0.67	0.33		0.35		399.8 (97.8)	170		36.4 (15.5)	171		28247064
HB	65.1 (15.7)		0.54		1	0	0		0.54		535.7 (253.8)	100		NA	NA		28247064
Lleo	64.1 (9.7)		0.36		0.37	0.51	0		0.37		622.1 (249.2)	124		59.1 (35.7)	133		28247064
London	68.5 (9.1)		0.54		0.27	0.09	0.64		0.38		383.9 (167.6)	248		102.7 (187.7)	216		28247064
MAP (ADRC)	69.1 (9.7)		0.47		0.27	0.5	0.23		0.39		694.0 (329.7)	915		63.1 (33.9)	907		28247064
Mayo	78.8 (6.4)		0.6		0.06	0.76	0.18		0.46		329.5 (123.0)	429		23.3 (10.7)	431		28247064
Molinuevo	64.6 (8.1)		0.37		0.57	0.21	0.21		0.25		574.0 (269.8)	236		80.1 (42.5)	233		28247064
Pastor	68.3 (8.9)		0.51		0.2	0	0.8		0.2		946.0 (409.1)	251		69.8 (40.9)	252		28247064
Sweden	75.7 (12.9)		0.37		1	0	0		0.76		257.2 (78.0)	281		32.1 (63.6)	100		28247064
NorCog	66.3 (8.8)		0.5		0.4	0.09	0.51		0.64		740.8 (289.0)	311		77.5 (47.0)	310		28223932/28826181/30591712
UPENN	71.3 (8.9)		0.45		NA	NA	NA		0.49		166.6 (62.5)	134		35.8 (26.5)	135		28247064
UW	60.3 (17.3)		0.51		0.61	0.31	0.08		0.43		143.3 (40.8)	363		56.6 (32.5)	360		28247064
WiscADRC	64.2 (10.1)		0.41		0.24	0.75	0.009		NA		663.3 (225.6)	220		52.0 (25.9)	214		28247064
Aβ42=amyloid-beta 42; pTau=phosphorylated tau; AD=Alzheimer's disease; n=sample size.

## Sheet: Suppl. Tab. 3
Supplementary Table 3. Heritability estimates.
Trait		LDSC				GCTA
		h2	se	n		h2	se	P	n
Main	AB42	0.13	0.06	8074		0.27	0.13	0.017	2751
	pTau	0.21	0.07	7798		0.34	0.12	0.0017	2746
Other studies	Kunkle	0.07	0.01	63926		NA	NA	NA	NA
	Jansen	0.02	0	429961		NA	NA	NA	NA
LDSC=LD score regresion; GCTA=Genome-wide complex trait analysis tool; h2=heritability;se=standard error;
n=sample size; P=p-value.

## Sheet: Suppl. Tab. 4
Supplementary Table 4. Genetic correlations
	Kunkle et al.1				Jansen et al.2
	rg	se	p		rg	se	p
AB42	0.09	0.33	0.26		-0.3	0.27	0.27
pTau	0.02	0.21	0.93		-0.27	0.23	0.31
rg=genetic correlaiton; se=standard error; P=p-value
1. Kunkle, B.W., et al., Genetic meta-analysis of diagnosed Alzheimer's disease identifies new risk loci and implicates Aβ, tau, immunity and lipid processing. Nat Genet, 2019. 51(3): p. 414-430.
2. Jansen, I.E., et al., Genome-wide meta-analysis identifies new loci and functional pathways influencing Alzheimer's disease risk. Nat Genet, 2019. 51(3): p. 404-413.

## Sheet: Suppl. Tab. 5
Table 5. Colocalization results with other known AD loci.
Trait 1	Trait 2	Locus	Signal	n snps	H0	H1	H2	H3	H4
One causal variant assumption
Alzheimer's disease (Kunkle et al.)	AB42	CR1	NA	7344	1.06e-15	3.35e-12	1.1e-05	0.033	0.967
Alzheimer's disease (Kunkle et al.)	pTau	BIN1	NA	9672	4.27808e-24	1.846e-22	0.00411573	0.175955	0.81993
Ventricular volume (CHARGE)	pTau	GMNC	NA	11382	2.75414e-25	1.86328e-11	5.44352e-15	0.367008	0.632992
Ventricular volume (CHARGE)	pTau	C16orf95	NA	11620	2.31321e-16	8.52127e-11	1.89582e-07	0.0679731	0.932027
Multiple causal variant assumption
Alzheimer's disease (Kunkle et al.)	AB42	CR1	1	7344	7.66072e-16	3.07222e-12	8.68898e-06	0.0329117	0.96708
Alzheimer's disease (Kunkle et al.)	pTau	BIN1	1	9672	2.06386e-21	1.08704e-19	0.00297841	0.15519	0.841832
	pTau	BIN1	2	9672	0.000275143	0.0144919	0.0183201	0.964923	0.00198991
Ventricular volume (CHARGE)	pTau	GMNC	1	11382	6.54645e-24	4.47956e-10	4.03733e-15	0.274813	0.725187
Ventricular volume (CHARGE)	pTau	C16orf95	1	11620	1.47291e-16	5.96234e-11	1.7009e-07	0.0669867	0.933013
H0=no association with either trait in the region; H1=association with trait 1 only; H2=association with trait 2 only; H3=both traits are associated, but have
different single causal variants; H4=both traits are associated and share the same single causal variant. Signal= in case of multiple causal variant assumption
this columns indicates the different signals.

## Sheet: Suppl. Tab. 6
Supplementary Table 6. Significant meta-analysis results for stratification analysis
Subgroup	Protein	Locus	rsID	Chr	Pos	Allele1	Allele2	Freq1	N	Z	P
APOE4+	AB42	APOE	rs429358	19	44908684	C	T	0.61	3240	-17.918	8.594e-72
	PTAU	3q28 (GMNC)	rs10937450	3	190934539	C	G	0.3962	3047	5.625	1.853e-08
APOE4-	AB42	7q11.22	rs7802476	7	68214448	T	C	0.5925	3201	-5.486	4.12e-08
	PTAU	3q28 (GMNC)	rs4686570	3	190950181	A	G	0.3853	3141	7.015	2.294e-12
abnormal amyloid	AB42	12q13.3	rs192803996	12	57677434	A	C	0.012	498	-5.47	4.503e-08
		APOE	rs483082	19	44912921	T	G	0.4448	3775	-10.029	1.135e-23
	PTAU	3q28 (GMNC)	rs9877502	3	190951729	A	G	0.3873	3534	6.875	6.219e-12
normal amyloid	AB42	APOE	rs429358	19	44908684	C	T	0.17	3182	-14.49	1.399e-47
	PTAU	3q28 (GMNC)	rs10937450	3	190934539	C	G	0.3935	3174	6.71	1.952e-11
		APOE	rs429358	19	44908684	C	T	0.17	3174	8.528	1.495e-17
rsID=ID number in SNP database; Chr=chromosome; Pos=genomic base pair position; A1=effect allele; A2=other allele; Freq A1= allele frequency effect allele; n=sample size, P=p-value;
Z-statistic summarizes the magnitude and the direction of effect relative to the effect allele. For APOE stage 2 and stage 3, the statistics are reported for the most significant stage 3
variants rs4420638 (G allele) for AB42 and rs769449 (A allele) for pTau, as rs429358 was not genotyped or imputed in the replication datasets.

## Sheet: Suppl. Tab. 7
Supplementary Table 7. Gene-based association results
Protein	Gene	Chr	Start	Stop	n snps	Z	P
AB42	SLC26A1	4	972861	987228	50	4.105	2.0217e-05
	DGKQ	4	952675	980683	96	4.0177	2.9378e-05
	CLU	8	27454434	27472548	43	3.6073	0.00015471
	RORA	15	60780483	61521518	2450	3.4461	0.00028432
	ANKRD34A	1	145470508	145475646	1	3.2664	0.0005446
	SLTM	15	59171244	59225852	97	3.247	0.00058309
	SEZ6L2	16	29882480	29910868	33	3.2459	0.00058545
	RP11-480I12.4	1	202789394	202796353	27	3.2413	0.00059501
	GBP3	1	89472349	89488577	35	3.2349	0.00060841
	CR1	1	207669492	207813992	312	3.1824	0.00073033
pTau	GMNC	3	190570666	190610218	139	6.1094	5e-10
	C16orf95	16	87117168	87351022	1302	5.7671	4.0326e-09
	QKI	6	163835032	163999628	416	3.7893	7.555e-05
	RP1L1	8	10463859	10569697	360	3.6059	0.00015554
	GNA12	7	2767746	2883958	596	3.5323	0.00020602
	COPZ2	17	46103533	46115392	27	3.5163	0.00021878
	AMZ1	7	2719156	2815134	579	3.446	0.00028449
	PNPO	17	46018872	46025654	19	3.4294	0.00030247
	C1orf43	1	154179182	154193104	26	3.3853	0.0003555
	SFTA2	6	30899130	30899952	10	3.3835	0.00035788
Chr=chromosome; Start/Stop=start and end of gene in base pair position; n snps=number of
snps; Z=Z-score; P=p-value. Overview of the first 10 significant genes per protein. Signficant genes
within the APOE locus are omitted.

## Sheet: Suppl. Tab. 8
Supplementary Table 8. Succesfull colocalization results with eQTL data.
Trait 1	Trait 2	eQTL source	Gene eQTL	n snps	HO	H1	H2	H3	H4
CR1 - AB42	CR1 - brain_caudate	GTEx	CR1	5292	2.44e-07	0.000734689	9.64e-06	0.0270728	0.972183
	CR1 - brain_cortex	GTEx	CR1	5295	4.89e-08	0.000147047	1.42e-05	0.0408352	0.959004
	CR1 - brain_frontal_cortex	GTEx	CR1	5294	1.54e-06	0.00464708	1.22e-05	0.0347826	0.960557
	CR1 - brain_hippocampus	GTEx	CR1	5289	2.52e-07	0.000758612	1.71e-05	0.0495081	0.949716
	CR1 - brain_putamen	GTEx	CR1	5293	1.84e-06	0.00554629	1.27e-05	0.0361554	0.958284
	CR1 - DLPFC_naive	CommonMind	AL137789.1	5280	2.65e-08	8.4e-05	1.09e-05	0.0326075	0.967298
	CR1 - DLPFC_naive	CommonMind	CR1	5229	9.92e-13	3.15e-09	2e-05	0.0616391	0.938341
BIN1 - PTAU	BIN1 - LCL	GTex	BIN1	6612	4.49e-05	0.0456148	4.47e-05	0.0438384	0.910457
APOE - AB42	APOE - T-cell_CD4	Kasela 2017	NKPD1	6244	4.23e-290	0.10794	2.94e-290	0.0734908	0.818569
APOE - PTAU	APOE - T-cell_CD4	Kasela 2017	NKPD1	6249	1.12e-87	0.116412	8.05e-88	0.0826091	0.800978
This table includes the colocalization results with posterior proability > 0.8 for H4. n snps = number of snps overlapping between the 2 regions; PP.H0 = posterior probability
that neither trait has a genetic association in the region; PP.H1 = posterior probability that only trait 1 has a genetic association in the region; PP.H2 = posterior probability that
trait 2 has a genetic association in the region; posterior probability that both traits are associated, but with different causal variants; PP.H4 = posterior probability that both
traits are associated and share a single causal variant.

## Sheet: Suppl. Tab. 9
Supplementary Table 9. PheWAS results at p<1×10-7.
Trait	rsID	effect allele	other allele	Beta	SE	p	eaf	population	pmid	consortium	author	ID in ieuGWAS database
C-reactive protein	rs429358	C	T	-0.1086	0.008686	7.3536e-36	0.1039	East Asian	29403010	NA	Ishigaki K	bbj-a-14
High-density-lipoprotein cholesterol	rs429358	C	T	-0.08948	0.00879	2.42605e-24	0.1039	East Asian	29403010	NA	Ishigaki K	bbj-a-24
Low-density-lipoprotein cholesterol	rs429358	C	T	0.1558	0.008736	3.58261e-71	0.1039	East Asian	29403010	NA	Ishigaki K	bbj-a-31
Total cholesterol	rs429358	C	T	0.1052	0.00659	2.1301e-57	0.1039	East Asian	29403010	NA	Ishigaki K	bbj-a-54
Triglyceride	rs429358	C	T	0.05098	0.007221	1.66303e-12	0.1039	East Asian	29403010	NA	Ishigaki K	bbj-a-55
Alzheimer's disease (late onset)	rs744373	G	A	0.1429	0.0174	2.11787e-16	NA	European	24162737	NA	Lambert JC	ebi-a-GCST002245
Alzheimer's disease (late onset)	rs4844610	C	A	-0.1457	0.0195	7.29962e-14	NA	European	24162737	NA	Lambert JC	ebi-a-GCST002245
Alzheimer's disease (late onset)	rs429358	C	T	1.3503	0.0272	0	NA	European	24162737	NA	Lambert JC	ebi-a-GCST002245
Coronary artery disease	rs429358	C	T	0.090851	0.0151807	2.17e-09	0.13247	European	26343387	NA	Nikpay M	ebi-a-GCST003116
Platelet count	rs429358	C	T	-0.0301972	0.00510257	3.25799e-09	0.1415	European	27863252	NA	Astle WJ	ebi-a-GCST004603
Plateletcrit	rs429358	C	T	-0.0406599	0.00512107	2.02582e-15	0.1414	European	27863252	NA	Astle WJ	ebi-a-GCST004607
Sum basophil neutrophil counts	rs429358	C	T	-0.0520235	0.00495293	8.31764e-26	0.1416	European	27863252	NA	Astle WJ	ebi-a-GCST004621
Cholesterol, total	rs429358	C	T	0.18	0.02	5.56545e-20	NA	European	28887542	NA	Prins BP	ebi-a-GCST005065
C-reactive protein levels	rs429358	C	T	-0.22	0.02	9.2045e-23	NA	European	28887542	NA	Prins BP	ebi-a-GCST005067
LDL cholesterol	rs429358	C	T	0.2	0.02	2.96893e-24	NA	European	28887542	NA	Prins BP	ebi-a-GCST005068
Coronary artery disease	rs429358	C	T	0.0887	0.0082	3.28095e-27	0.148	NA	29212778	NA	van der Harst P	ebi-a-GCST005194
Coronary artery disease	rs429358	C	T	0.0877573	0.00961689	7.19946e-20	NA	NA	29212778	NA	van der Harst P	ebi-a-GCST005195
Paternal history of Alzheimer's disease	rs429358	C	T	0.522828	0.0155726	4.0738e-247	NA	European	29777097	NA	Marioni RE	ebi-a-GCST005920
Family history of Alzheimer's disease	rs429358	C	T	0.5686	0.0091	0	NA	European	29777097	NA	Marioni RE	ebi-a-GCST005921
Family history of Alzheimer's disease	rs744373	G	A	0.0777	0.01	6.18728e-15	NA	European	29777097	NA	Marioni RE	ebi-a-GCST005921
Family history of Alzheimer's disease	rs4844610	C	A	-0.0559	0.0098	1.10101e-08	NA	European	29777097	NA	Marioni RE	ebi-a-GCST005921
Maternal history of Alzheimer's disease	rs429358	C	T	0.592698	0.0113009	0	NA	European	29777097	NA	Marioni RE	ebi-a-GCST005923
Maternal history of Alzheimer's disease	rs744373	G	A	0.0832514	0.0123196	1.40281e-11	NA	European	29777097	NA	Marioni RE	ebi-a-GCST005923
Moderate to vigorous physical activity levels	rs429358	C	T	0.0219822	0.00305356	6.09958e-13	0.154172	European	29899525	NA	Klimentidis YC	ebi-a-GCST006097
Body mass index	rs429358	C	T	-0.0282	0.00414	8.9002e-12	0.646	European	30108127	NA	Hoffmann TJ	ebi-a-GCST006368
Parental longevity (mother's attained age)	rs429358	C	T	0.0528775	0.0030211	1.29987e-68	0.155089	European	29227965	NA	Pilling LC	ebi-a-GCST006696
Parental longevity (combined parental attained age, Martingale residuals)	rs429358	C	T	0.056563	0.00309374	1.39991e-74	0.155037	European	29227965	NA	Pilling LC	ebi-a-GCST006697
Parental longevity (both parents in top 10%)	rs429358	C	T	-0.0387531	0.0027213	7.10068e-46	0.157816	European	29227965	NA	Pilling LC	ebi-a-GCST006698
Parental longevity (mother's age at death)	rs429358	C	T	-0.0336192	0.00379418	6.70039e-19	0.157667	European	29227965	NA	Pilling LC	ebi-a-GCST006699
Parental longevity (father's age at death)	rs429358	C	T	-0.026218	0.00365461	8.49963e-13	0.155945	European	29227965	NA	Pilling LC	ebi-a-GCST006700
Parental longevity (father's attained age)	rs429358	C	T	0.0333765	0.00300605	1.9002e-28	0.155016	European	29227965	NA	Pilling LC	ebi-a-GCST006701
Parental longevity (combined parental age at death)	rs429358	C	T	-0.0435613	0.00449074	5.00035e-22	0.157923	European	29227965	NA	Pilling LC	ebi-a-GCST006702
Serum 25-Hydroxyvitamin D levels	rs429358	C	T	-0.0231982	0.00272644	1.76035e-17	0.15249	European	32242144	NA	Revez JA	ebi-a-GCST90000615
Serum 25-Hydroxyvitamin D levels	rs429358	C	T	-0.0220845	0.00272701	5.56801e-16	0.152471	European	32242144	NA	Revez JA	ebi-a-GCST90000616
Low density lipoprotein cholesterol levels	rs429358	C	T	0.238427	0.00256322	0	0.154613	European	32493714	NA	Klimentidis YC	ebi-a-GCST90002412
Alzheimer's disease	rs429358	C	T	1.3503	0.0272	1e-200	NA	European	24162737	IGAP	Lambert	ieu-a-297
Alzheimer's disease	rs4844610	C	A	-0.1457	0.0195	7.29962e-14	NA	European	24162737	IGAP	Lambert	ieu-a-297
Alzheimer's disease	rs744373	G	A	0.1429	0.0174	2.11787e-16	NA	European	24162737	IGAP	Lambert	ieu-a-297
Alzheimer's disease	rs744373	G	A	0.1548	0.0143	3.09101e-27	NA	European	24162737	IGAP	Lambert	ieu-a-298
Alzheimer's disease	rs4844610	C	A	-0.1589	0.0161	6.89922e-23	NA	European	24162737	IGAP	Lambert	ieu-a-298
Coronary heart disease	rs429358	C	T	0.090851	0.0151807	2.17e-09	0.13247	Mixed	26343387	CARDIoGRAMplusC4D	Nikpay	ieu-a-7
Myocardial infarction	rs429358	C	T	0.0961904	0.0169429	1.36823e-08	0.124341	Mixed	26343387	CARDIoGRAMplusC4D	Nikpay	ieu-a-798
FVC	rs429358	C	T	0.013254	0.00245405	6.59994e-08	0.154148	European	NA	NA	Higbee D	ieu-b-105
apolipoprotein A-I	rs429358	C	T	-0.102539	0.00271512	4.10204000000138e-312	0.154478	European	32203549	UK Biobank	Richardson, Tom	ieu-b-107
apolipoprotein B	rs429358	C	T	0.249151	0.00284023	0	0.15426	European	32203549	UK Biobank	Richardson, Tom	ieu-b-108
HDL cholesterol	rs429358	C	T	-0.0756554	0.00263871	8.70964e-181	0.154325	European	32203549	UK Biobank	Richardson, Tom	ieu-b-109
LDL cholesterol	rs429358	C	T	0.185672	0.00286633	0	0.154296	European	32203549	UK Biobank	Richardson, Tom	ieu-b-110
triglycerides	rs429358	C	T	0.0605407	0.00274844	1.59956e-107	0.15428	European	32203549	UK Biobank	Richardson, Tom	ieu-b-111
Alzheimer's disease	rs4844610	C	A	-0.1466	0.0182	8.24518e-16	NA	European	30820047	Alzheimer Disease Genetics Consortium (ADGC), European Alzheimer's Disease Initiative (EADI), Cohorts for Heart and Aging Research in Genomic Epidemiology Consortium (CHARGE), Genetic and Environmental Risk in AD/Defining Genetic, Polygenic and Environmental Risk for Alzheimer's Disease Consortium (GERAD/PERADES),	Kunkle BW	ieu-b-2
Alzheimer's disease	rs429358	C	T	1.2017	0.0189	1e-200	NA	European	30820047	Alzheimer Disease Genetics Consortium (ADGC), European Alzheimer's Disease Initiative (EADI), Cohorts for Heart and Aging Research in Genomic Epidemiology Consortium (CHARGE), Genetic and Environmental Risk in AD/Defining Genetic, Polygenic and Environmental Risk for Alzheimer's Disease Consortium (GERAD/PERADES),	Kunkle BW	ieu-b-2
Alzheimer's disease	rs744373	G	A	0.1372	0.0159	6.42836e-18	NA	European	30820047	Alzheimer Disease Genetics Consortium (ADGC), European Alzheimer's Disease Initiative (EADI), Cohorts for Heart and Aging Research in Genomic Epidemiology Consortium (CHARGE), Genetic and Environmental Risk in AD/Defining Genetic, Polygenic and Environmental Risk for Alzheimer's Disease Consortium (GERAD/PERADES),	Kunkle BW	ieu-b-2
white blood cell count	rs4844610	C	A	0.017657	0.002395	1.7398e-13	0.821286	European	NA	Blood Cell Consortium	Vuckovic, D	ieu-b-30
monocyte cell count	rs429358	C	T	-0.016145	0.002601	5.57006e-10	0.173949	European	NA	Blood Cell Consortium	Vuckovic, D	ieu-b-31
monocyte cell count	rs4844610	C	A	0.01482	0.00244	1.28e-09	0.821828	European	NA	Blood Cell Consortium	Vuckovic, D	ieu-b-31
lymphocyte cell count	rs4844610	C	A	0.01421	0.002462	8.00995e-09	0.821833	European	NA	Blood Cell Consortium	Vuckovic, D	ieu-b-32
Apolipoprotein B	rs429358	C	T	0.190467	0.013598	2.77013e-43	0.171471	European	27005778	NA	Kettunen	met-c-843
Free cholesterol to esterified cholesterol ratio	rs429358	C	T	0.16863	0.01631	1.22999e-24	0.175057	European	27005778	NA	Kettunen	met-c-853
Omega-6 fatty acids	rs429358	C	T	0.144769	0.016349	1.02e-18	0.175122	European	27005778	NA	Kettunen	met-c-856
Free cholesterol	rs429358	C	T	0.140016	0.016298	1.54989e-17	0.175057	European	27005778	NA	Kettunen	met-c-858
Total cholesterol in IDL	rs429358	C	T	0.183039	0.013815	5.86949e-39	0.168024	European	27005778	NA	Kettunen	met-c-867
Free cholesterol in IDL	rs429358	C	T	0.172207	0.013388	6.07016e-37	0.169995	European	27005778	NA	Kettunen	met-c-868
Total lipids in IDL	rs429358	C	T	0.179724	0.013823	1.44012e-37	0.168024	European	27005778	NA	Kettunen	met-c-869
Concentration of IDL particles	rs429358	C	T	0.17527	0.013825	8.82064e-36	0.168024	European	27005778	NA	Kettunen	met-c-870
Phospholipids in IDL	rs429358	C	T	0.178237	0.013387	1.81009e-39	0.169995	European	27005778	NA	Kettunen	met-c-871
Triglycerides in IDL	rs429358	C	T	0.12246	0.013851	3.01995e-18	0.168024	European	27005778	NA	Kettunen	met-c-872
Total cholesterol in large HDL	rs429358	C	T	-0.091553	0.013419	1.46016e-11	0.169994	European	27005778	NA	Kettunen	met-c-874
Cholesterol esters in large HDL	rs429358	C	T	-0.090219	0.013862	1.29e-10	0.168024	European	27005778	NA	Kettunen	met-c-875
Free cholesterol in large HDL	rs429358	C	T	-0.074117	0.013415	4.53002e-08	0.169995	European	27005778	NA	Kettunen	met-c-876
Total lipids in large HDL	rs429358	C	T	-0.082877	0.013854	3.48001e-09	0.168024	European	27005778	NA	Kettunen	met-c-877
Concentration of large HDL particles	rs429358	C	T	-0.081808	0.013854	5.57006e-09	0.168024	European	27005778	NA	Kettunen	met-c-878
Phospholipids in large HDL	rs429358	C	T	-0.079468	0.013848	1.51999e-08	0.168024	European	27005778	NA	Kettunen	met-c-879
Total cholesterol in large LDL	rs429358	C	T	0.208127	0.013338	2.5398e-53	0.16999	European	27005778	NA	Kettunen	met-c-880
Cholesterol esters in large VLDL	rs429358	C	T	0.215354	0.013778	2.48028e-53	0.168024	European	27005778	NA	Kettunen	met-c-881
Free cholesterol in large LDL	rs429358	C	T	0.203802	0.013346	3.68978e-51	0.169992	European	27005778	NA	Kettunen	met-c-882
Total lipids in large LDL	rs429358	C	T	0.215792	0.013783	1.65006e-53	0.168024	European	27005778	NA	Kettunen	met-c-883
Concentration of large LDL particles	rs429358	C	T	0.212926	0.013787	3.66016e-52	0.168024	European	27005778	NA	Kettunen	met-c-884
Phospholipids in large LDL	rs429358	C	T	0.201951	0.013354	2.66993e-50	0.169988	European	27005778	NA	Kettunen	met-c-885
Total cholesterol in large VLDL	rs429358	C	T	0.073713	0.013511	6.27004e-08	0.169885	European	27005778	NA	Kettunen	met-c-886
Free cholesterol in large VLDL	rs429358	C	T	0.078929	0.013507	6.94001e-09	0.169888	European	27005778	NA	Kettunen	met-c-888
Concentration of large VLDL particles	rs429358	C	T	0.076373	0.013963	7.31998e-08	0.167878	European	27005778	NA	Kettunen	met-c-890
Phospholipids in large VLDL	rs429358	C	T	0.089913	0.013508	4.02995e-11	0.169888	European	27005778	NA	Kettunen	met-c-891
Triglycerides in large VLDL	rs429358	C	T	0.077145	0.013508	1.47999e-08	0.169888	European	27005778	NA	Kettunen	met-c-892
18:2, linoleic acid (LA)	rs429358	C	T	0.161296	0.016303	8.9002e-23	0.175104	European	27005778	NA	Kettunen	met-c-893
Total cholesterol in LDL	rs429358	C	T	0.225483	0.013317	2.63998e-62	0.169995	European	27005778	NA	Kettunen	met-c-895
Total cholesterol in medium HDL	rs429358	C	T	-0.08335	0.013401	7.32993e-10	0.169994	European	27005778	NA	Kettunen	met-c-898
Cholesterol esters in medium HDL	rs429358	C	T	-0.080698	0.013834	7.73001e-09	0.168024	European	27005778	NA	Kettunen	met-c-899
Total cholesterol in medium LDL	rs429358	C	T	0.219903	0.01332	2.4598e-59	0.169995	European	27005778	NA	Kettunen	met-c-904
Cholesterol esters in medium LDL	rs429358	C	T	0.220802	0.013775	5.5195e-56	0.168024	European	27005778	NA	Kettunen	met-c-905
Total lipids in medium LDL	rs429358	C	T	0.225197	0.013766	3.30979e-58	0.168024	European	27005778	NA	Kettunen	met-c-906
Concentration of medium LDL particles	rs429358	C	T	0.222102	0.013768	1.11995e-56	0.168024	European	27005778	NA	Kettunen	met-c-907
Phospholipids in medium LDL	rs429358	C	T	0.2066	0.013336	1.89017e-52	0.169994	European	27005778	NA	Kettunen	met-c-908
Total cholesterol in medium VLDL	rs429358	C	T	0.110504	0.013408	3.40017e-16	0.169989	European	27005778	NA	Kettunen	met-c-909
Cholesterol esters in medium VLDL	rs429358	C	T	0.118848	0.013842	2.49977e-17	0.168024	European	27005778	NA	Kettunen	met-c-910
Free cholesterol in medium VLDL	rs429358	C	T	0.09841	0.013505	5.38022e-13	0.169889	European	27005778	NA	Kettunen	met-c-911
Total lipids in medium VLDL	rs429358	C	T	0.088535	0.013842	2.55e-10	0.168024	European	27005778	NA	Kettunen	met-c-912
Concentration of medium VLDL particles	rs429358	C	T	0.081967	0.013857	5.43e-09	0.168024	European	27005778	NA	Kettunen	met-c-913
Phospholipids in medium VLDL	rs429358	C	T	0.10285	0.01352	5.03037e-14	0.169889	European	27005778	NA	Kettunen	met-c-914
Triglycerides in medium VLDL	rs429358	C	T	0.077376	0.013517	1.34999e-08	0.16989	European	27005778	NA	Kettunen	met-c-915
Triglycerides in small HDL	rs429358	C	T	0.100423	0.013441	1.49005e-13	0.169994	European	27005778	NA	Kettunen	met-c-923
Total cholesterol in small LDL	rs429358	C	T	0.219723	0.013313	1.23994e-59	0.169993	European	27005778	NA	Kettunen	met-c-924
Total lipids in small LDL	rs429358	C	T	0.223344	0.013759	2.11982e-57	0.168024	European	27005778	NA	Kettunen	met-c-925
Concentration of small LDL particles	rs429358	C	T	0.213264	0.013775	2.08018e-52	0.168024	European	27005778	NA	Kettunen	met-c-926
Total cholesterol in small VLDL	rs429358	C	T	0.138085	0.013393	2.22998e-24	0.169993	European	27005778	NA	Kettunen	met-c-927
Free cholesterol in small VLDL	rs429358	C	T	0.138942	0.013387	1.20005e-24	0.169995	European	27005778	NA	Kettunen	met-c-928
Total lipids in small VLDL	rs429358	C	T	0.126422	0.01383	2.11009e-19	0.168024	European	27005778	NA	Kettunen	met-c-929
Concentration of small VLDL particles	rs429358	C	T	0.117885	0.013833	4.49987e-17	0.168024	European	27005778	NA	Kettunen	met-c-930
Phospholipids in small VLDL	rs429358	C	T	0.115339	0.0134	1.93019e-17	0.169989	European	27005778	NA	Kettunen	met-c-931
Triglycerides in small VLDL	rs429358	C	T	0.106038	0.013406	5.81969e-15	0.169994	European	27005778	NA	Kettunen	met-c-932
Serum total cholesterol	rs429358	C	T	0.179693	0.013393	2.88005e-40	0.169942	European	27005778	NA	Kettunen	met-c-933
Serum total triglycerides	rs429358	C	T	0.117062	0.013402	5.86949e-18	0.169984	European	27005778	NA	Kettunen	met-c-934
Total fatty acids	rs429358	C	T	0.106066	0.016345	1.03999e-10	0.175099	European	27005778	NA	Kettunen	met-c-936
Phospholipids in very large VLDL	rs429358	C	T	0.086649	0.013509	2.10999e-10	0.169887	European	27005778	NA	Kettunen	met-c-951
Total lipids in very small VLDL	rs429358	C	T	0.111235	0.013867	2.6903e-15	0.168024	European	27005778	NA	Kettunen	met-c-953
Concentration of very small VLDL particles	rs429358	C	T	0.113412	0.013864	7.95976e-16	0.168024	European	27005778	NA	Kettunen	met-c-954
Phospholipids in very small VLDL	rs429358	C	T	0.134634	0.01386	9.84011e-22	0.168024	European	27005778	NA	Kettunen	met-c-955
Triglycerides in very small VLDL	rs429358	C	T	0.108018	0.013864	1.65997e-14	0.168024	European	27005778	NA	Kettunen	met-c-956
Triglycerides in chylomicrons and largest VLDL particles	rs429358	C	T	0.084238	0.01341	4.14e-10	0.16998	European	27005778	NA	Kettunen	met-c-960
Apolipoprotein A1	rs429358	C	T	-0.058731	0.00523469	7.29962e-31	0.154825	European	NA	NA	Borges CM	met-d-ApoA1
Apolipoprotein B	rs429358	C	T	0.175353	0.00569856	6.99842e-214	0.154825	European	NA	NA	Borges CM	met-d-ApoB
Ratio of apolipoprotein B to apolipoprotein A1	rs429358	C	T	0.183604	0.00561672	1.1995e-242	0.154825	European	NA	NA	Borges CM	met-d-ApoB_by_ApoA1
3-Hydroxybutyrate	rs429358	C	T	0.054874	0.00571035	7.29962e-22	0.154879	European	NA	NA	Borges CM	met-d-bOHbutyrate
Total cholines	rs429358	C	T	0.0358073	0.00537839	1.10002e-11	0.154814	European	NA	NA	Borges CM	met-d-Cholines
Clinical LDL cholesterol	rs429358	C	T	0.182183	0.00566882	1.1995e-230	0.154825	European	NA	NA	Borges CM	met-d-Clinical_LDL_C
HDL cholesterol	rs429358	C	T	-0.0339194	0.0051102	2.99985e-12	0.154825	European	NA	NA	Borges CM	met-d-HDL_C
Cholesteryl esters in HDL	rs429358	C	T	-0.0403807	0.00513551	1.50003e-16	0.154825	European	NA	NA	Borges CM	met-d-HDL_CE
Total lipids in HDL	rs429358	C	T	-0.0559484	0.0051376	2.99985e-29	0.154825	European	NA	NA	Borges CM	met-d-HDL_L
Concentration of HDL particles	rs429358	C	T	-0.033629	0.00537107	8.60003e-11	0.154825	European	NA	NA	Borges CM	met-d-HDL_P
Phospholipids in HDL	rs429358	C	T	-0.0722472	0.00517101	9.70063e-47	0.154825	European	NA	NA	Borges CM	met-d-HDL_PL
Average diameter for HDL particles	rs429358	C	T	-0.0412429	0.00507165	1.69981e-16	0.154825	European	NA	NA	Borges CM	met-d-HDL_size
Triglycerides in HDL	rs429358	C	T	-0.0358178	0.00563673	1.6e-10	0.154825	European	NA	NA	Borges CM	met-d-HDL_TG
Cholesterol in IDL	rs429358	C	T	0.157604	0.00550443	3.89942e-184	0.154825	European	NA	NA	Borges CM	met-d-IDL_C
Cholesterol to total lipids ratio in IDL	rs429358	C	T	0.0879868	0.00556543	2.49977e-57	0.154825	European	NA	NA	Borges CM	met-d-IDL_C_pct
Cholesteryl esters in IDL	rs429358	C	T	0.158033	0.00550198	5.99791e-185	0.154825	European	NA	NA	Borges CM	met-d-IDL_CE
Cholesteryl esters to total lipids ratio in IDL	rs429358	C	T	0.0815909	0.00559378	8.99912e-49	0.154825	European	NA	NA	Borges CM	met-d-IDL_CE_pct
Free cholesterol in IDL	rs429358	C	T	0.152894	0.00552065	1.39959e-173	0.154825	European	NA	NA	Borges CM	met-d-IDL_FC
Free cholesterol to total lipids ratio in IDL	rs429358	C	T	0.0388483	0.00567332	2.09991e-12	0.154825	European	NA	NA	Borges CM	met-d-IDL_FC_pct
Total lipids in IDL	rs429358	C	T	0.157318	0.00551313	2.79898e-184	0.154825	European	NA	NA	Borges CM	met-d-IDL_L
Concentration of IDL particles	rs429358	C	T	0.168046	0.00564289	9.39723e-200	0.154825	European	NA	NA	Borges CM	met-d-IDL_P
Phospholipids in IDL	rs429358	C	T	0.153967	0.00550439	8.4918e-179	0.154825	European	NA	NA	Borges CM	met-d-IDL_PL
Phospholipids to total lipids ratio in IDL	rs429358	C	T	-0.061316	0.00573227	3.69999e-27	0.154825	European	NA	NA	Borges CM	met-d-IDL_PL_pct
Triglycerides in IDL	rs429358	C	T	0.0558555	0.00565151	1.39991e-25	0.154825	European	NA	NA	Borges CM	met-d-IDL_TG
Triglycerides to total lipids ratio in IDL	rs429358	C	T	-0.0974045	0.00550781	4.60045e-71	0.154825	European	NA	NA	Borges CM	met-d-IDL_TG_pct
Cholesterol to total lipids ratio in large HDL	rs429358	C	T	0.0651757	0.00538876	2.60016e-33	0.154825	European	NA	NA	Borges CM	met-d-L_HDL_C_pct
Cholesteryl esters to total lipids ratio in large HDL	rs429358	C	T	0.0431555	0.00547127	1.39991e-14	0.154825	European	NA	NA	Borges CM	met-d-L_HDL_CE_pct
Free cholesterol to total lipids ratio in large HDL	rs429358	C	T	0.143885	0.00530249	1.99986e-170	0.154825	European	NA	NA	Borges CM	met-d-L_HDL_FC_pct
Total lipids in large HDL	rs429358	C	T	-0.0291362	0.00502307	2.1e-09	0.154825	European	NA	NA	Borges CM	met-d-L_HDL_L
Phospholipids in large HDL	rs429358	C	T	-0.0413535	0.0050379	5.10035e-17	0.154825	European	NA	NA	Borges CM	met-d-L_HDL_PL
Phospholipids to total lipids ratio in large HDL	rs429358	C	T	-0.100054	0.00553346	1.20005e-73	0.154825	European	NA	NA	Borges CM	met-d-L_HDL_PL_pct
Triglycerides in large HDL	rs429358	C	T	-0.0450223	0.00548882	5.79963e-17	0.154825	European	NA	NA	Borges CM	met-d-L_HDL_TG
Cholesterol in large LDL	rs429358	C	T	0.184099	0.00563832	3.39625e-238	0.154825	European	NA	NA	Borges CM	met-d-L_LDL_C
Cholesterol to total lipids ratio in large LDL	rs429358	C	T	0.132441	0.00555925	2.19786e-126	0.154825	European	NA	NA	Borges CM	met-d-L_LDL_C_pct
Cholesteryl esters in large LDL	rs429358	C	T	0.183048	0.005653	2.09894e-234	0.154825	European	NA	NA	Borges CM	met-d-L_LDL_CE
Cholesteryl esters to total lipids ratio in large LDL	rs429358	C	T	0.0991456	0.00573155	4.79954e-67	0.154825	European	NA	NA	Borges CM	met-d-L_LDL_CE_pct
Free cholesterol in large LDL	rs429358	C	T	0.182525	0.00559632	7.09578e-238	0.154825	European	NA	NA	Borges CM	met-d-L_LDL_FC
Free cholesterol to total lipids ratio in large LDL	rs429358	C	T	0.064375	0.00544148	1e-33	0.154825	European	NA	NA	Borges CM	met-d-L_LDL_FC_pct
Total lipids in large LDL	rs429358	C	T	0.182845	0.00564761	1.49968e-234	0.154825	European	NA	NA	Borges CM	met-d-L_LDL_L
Concentration of large LDL particles	rs429358	C	T	0.187656	0.00568471	1.59956e-244	0.154825	European	NA	NA	Borges CM	met-d-L_LDL_P
Phospholipids in large LDL	rs429358	C	T	0.176301	0.00566002	4.69894e-217	0.154825	European	NA	NA	Borges CM	met-d-L_LDL_PL
Phospholipids to total lipids ratio in large LDL	rs429358	C	T	-0.0871673	0.00572118	1.9002e-53	0.154825	European	NA	NA	Borges CM	met-d-L_LDL_PL_pct
Triglycerides in large LDL	rs429358	C	T	0.0876849	0.00566634	1.10002e-57	0.154825	European	NA	NA	Borges CM	met-d-L_LDL_TG
Triglycerides to total lipids ratio in large LDL	rs429358	C	T	-0.102056	0.00559342	3.40017e-75	0.154825	European	NA	NA	Borges CM	met-d-L_LDL_TG_pct
Cholesterol in large VLDL	rs429358	C	T	0.0692011	0.00559268	2.70023e-37	0.154825	European	NA	NA	Borges CM	met-d-L_VLDL_C
Cholesterol to total lipids ratio in large VLDL	rs429358	C	T	0.0711118	0.00558414	5.19996e-41	0.154832	European	NA	NA	Borges CM	met-d-L_VLDL_C_pct
Cholesteryl esters in large VLDL	rs429358	C	T	0.0730773	0.00564842	9.3994e-41	0.154825	European	NA	NA	Borges CM	met-d-L_VLDL_CE
Cholesteryl esters to total lipids ratio in large VLDL	rs429358	C	T	0.0469245	0.00547096	9.09913e-20	0.154832	European	NA	NA	Borges CM	met-d-L_VLDL_CE_pct
Free cholesterol in large VLDL	rs429358	C	T	0.064106	0.00553214	1.80011e-32	0.154825	European	NA	NA	Borges CM	met-d-L_VLDL_FC
Free cholesterol to total lipids ratio in large VLDL	rs429358	C	T	0.103657	0.00566358	4.20049e-80	0.154832	European	NA	NA	Borges CM	met-d-L_VLDL_FC_pct
Total lipids in large VLDL	rs429358	C	T	0.0523021	0.00552699	6.00067e-22	0.154825	European	NA	NA	Borges CM	met-d-L_VLDL_L
Concentration of large VLDL particles	rs429358	C	T	0.0545138	0.0055225	7.00003e-24	0.154825	European	NA	NA	Borges CM	met-d-L_VLDL_P
Phospholipids in large VLDL	rs429358	C	T	0.0522517	0.00551868	3.69999e-22	0.154825	European	NA	NA	Borges CM	met-d-L_VLDL_PL
Phospholipids to total lipids ratio in large VLDL	rs429358	C	T	0.044455	0.00555192	1.80011e-17	0.154832	European	NA	NA	Borges CM	met-d-L_VLDL_PL_pct
Triglycerides in large VLDL	rs429358	C	T	0.0408727	0.0055031	1.39991e-13	0.154825	European	NA	NA	Borges CM	met-d-L_VLDL_TG
Triglycerides to total lipids ratio in large VLDL	rs429358	C	T	-0.0780582	0.00569112	7.29962e-48	0.154832	European	NA	NA	Borges CM	met-d-L_VLDL_TG_pct
Linoleic acid	rs429358	C	T	0.0971947	0.00560705	8.4004e-68	0.154814	European	NA	NA	Borges CM	met-d-LA
Ratio of linoleic acid to total fatty acids	rs429358	C	T	0.047214	0.00559379	4.40048e-17	0.154814	European	NA	NA	Borges CM	met-d-LA_pct
LDL cholesterol	rs429358	C	T	0.184586	0.00567912	6.39735e-236	0.154825	European	NA	NA	Borges CM	met-d-LDL_C
Cholesteryl esters in LDL	rs429358	C	T	0.179583	0.00569081	6.5013e-223	0.154825	European	NA	NA	Borges CM	met-d-LDL_CE
Free cholesterol in LDL	rs429358	C	T	0.191308	0.0056374	3.09742e-257	0.154825	European	NA	NA	Borges CM	met-d-LDL_FC
Total lipids in LDL	rs429358	C	T	0.186317	0.00568484	3.59749e-240	0.154825	European	NA	NA	Borges CM	met-d-LDL_L
Concentration of LDL particles	rs429358	C	T	0.180486	0.0057016	9.7051e-226	0.154825	European	NA	NA	Borges CM	met-d-LDL_P
Phospholipids in LDL	rs429358	C	T	0.19224	0.00568823	3.39625e-255	0.154825	European	NA	NA	Borges CM	met-d-LDL_PL
Average diameter for LDL particles	rs429358	C	T	0.0715941	0.00558796	1.20005e-37	0.154825	European	NA	NA	Borges CM	met-d-LDL_size
Triglycerides in LDL	rs429358	C	T	0.0872417	0.00565592	8.49963e-57	0.154825	European	NA	NA	Borges CM	met-d-LDL_TG
Cholesterol in medium HDL	rs429358	C	T	-0.0749364	0.00526259	8.60003e-49	0.154825	European	NA	NA	Borges CM	met-d-M_HDL_C
Cholesteryl esters in medium HDL	rs429358	C	T	-0.0792658	0.00528168	4.19952e-54	0.154825	European	NA	NA	Borges CM	met-d-M_HDL_CE
Free cholesterol in medium HDL	rs429358	C	T	-0.0558217	0.00520628	2.70023e-28	0.154825	European	NA	NA	Borges CM	met-d-M_HDL_FC
Free cholesterol to total lipids ratio in medium HDL	rs429358	C	T	0.0426167	0.00507015	9.60064e-18	0.154825	European	NA	NA	Borges CM	met-d-M_HDL_FC_pct
Total lipids in medium HDL	rs429358	C	T	-0.0909772	0.00530787	4.90004e-69	0.154825	European	NA	NA	Borges CM	met-d-M_HDL_L
Concentration of medium HDL particles	rs429358	C	T	-0.0824578	0.00526794	3.59998e-58	0.154825	European	NA	NA	Borges CM	met-d-M_HDL_P
Phospholipids in medium HDL	rs429358	C	T	-0.101163	0.00534556	3.19963e-83	0.154825	European	NA	NA	Borges CM	met-d-M_HDL_PL
Phospholipids to total lipids ratio in medium HDL	rs429358	C	T	-0.0399853	0.00542398	2.70023e-13	0.154825	European	NA	NA	Borges CM	met-d-M_HDL_PL_pct
Triglycerides in medium HDL	rs429358	C	T	-0.0599191	0.00564436	1.50003e-26	0.154825	European	NA	NA	Borges CM	met-d-M_HDL_TG
Cholesterol in medium LDL	rs429358	C	T	0.171567	0.00571793	3.3037e-202	0.154825	European	NA	NA	Borges CM	met-d-M_LDL_C
Cholesteryl esters in medium LDL	rs429358	C	T	0.15801	0.00571766	1.79887e-172	0.154825	European	NA	NA	Borges CM	met-d-M_LDL_CE
Cholesteryl esters to total lipids ratio in medium LDL	rs429358	C	T	-0.0565641	0.00569203	1.50003e-23	0.154825	European	NA	NA	Borges CM	met-d-M_LDL_CE_pct
Free cholesterol in medium LDL	rs429358	C	T	0.196293	0.00569301	6.5013e-265	0.154825	European	NA	NA	Borges CM	met-d-M_LDL_FC
Free cholesterol to total lipids ratio in medium LDL	rs429358	C	T	0.064734	0.00546967	5.70033e-34	0.154825	European	NA	NA	Borges CM	met-d-M_LDL_FC_pct
Total lipids in medium LDL	rs429358	C	T	0.177505	0.00571503	1.69824e-216	0.154825	European	NA	NA	Borges CM	met-d-M_LDL_L
Concentration of medium LDL particles	rs429358	C	T	0.150857	0.00572689	1.39959e-157	0.154825	European	NA	NA	Borges CM	met-d-M_LDL_P
Phospholipids in medium LDL	rs429358	C	T	0.194696	0.00571183	1e-259	0.154825	European	NA	NA	Borges CM	met-d-M_LDL_PL
Phospholipids to total lipids ratio in medium LDL	rs429358	C	T	0.0982295	0.00571082	1.50003e-67	0.154825	European	NA	NA	Borges CM	met-d-M_LDL_PL_pct
Triglycerides in medium LDL	rs429358	C	T	0.0926178	0.0056355	2.19989e-63	0.154825	European	NA	NA	Borges CM	met-d-M_LDL_TG
Triglycerides to total lipids ratio in medium LDL	rs429358	C	T	-0.0936078	0.005632	5.70033e-64	0.154825	European	NA	NA	Borges CM	met-d-M_LDL_TG_pct
Cholesterol in medium VLDL	rs429358	C	T	0.14799	0.00569329	1.1995e-152	0.154825	European	NA	NA	Borges CM	met-d-M_VLDL_C
Cholesterol to total lipids ratio in medium VLDL	rs429358	C	T	0.098597	0.00537377	4.20049e-78	0.154825	European	NA	NA	Borges CM	met-d-M_VLDL_C_pct
Cholesteryl esters in medium VLDL	rs429358	C	T	0.154088	0.00565512	5.70164e-167	0.154825	European	NA	NA	Borges CM	met-d-M_VLDL_CE
Cholesteryl esters to total lipids ratio in medium VLDL	rs429358	C	T	0.0939331	0.00535968	2.09991e-71	0.154825	European	NA	NA	Borges CM	met-d-M_VLDL_CE_pct
Free cholesterol in medium VLDL	rs429358	C	T	0.130933	0.00571086	2.60016e-120	0.154825	European	NA	NA	Borges CM	met-d-M_VLDL_FC
Free cholesterol to total lipids ratio in medium VLDL	rs429358	C	T	0.106589	0.00542926	3.69999e-90	0.154825	European	NA	NA	Borges CM	met-d-M_VLDL_FC_pct
Total lipids in medium VLDL	rs429358	C	T	0.104726	0.00567568	2.29985e-79	0.154825	European	NA	NA	Borges CM	met-d-M_VLDL_L
Concentration of medium VLDL particles	rs429358	C	T	0.120722	0.00569916	1.49968e-103	0.154825	European	NA	NA	Borges CM	met-d-M_VLDL_P
Phospholipids in medium VLDL	rs429358	C	T	0.125558	0.00570393	1.59956e-111	0.154825	European	NA	NA	Borges CM	met-d-M_VLDL_PL
Phospholipids to total lipids ratio in medium VLDL	rs429358	C	T	0.133591	0.00547701	6.09537e-137	0.154825	European	NA	NA	Borges CM	met-d-M_VLDL_PL_pct
Triglycerides in medium VLDL	rs429358	C	T	0.0482822	0.00555651	1.20005e-18	0.154825	European	NA	NA	Borges CM	met-d-M_VLDL_TG
Triglycerides to total lipids ratio in medium VLDL	rs429358	C	T	-0.108012	0.00539116	8.49963e-93	0.154825	European	NA	NA	Borges CM	met-d-M_VLDL_TG_pct
Monounsaturated fatty acids	rs429358	C	T	0.0595191	0.0056619	1.80011e-26	0.154814	European	NA	NA	Borges CM	met-d-MUFA
Total cholesterol minus HDL-C	rs429358	C	T	0.169291	0.00567529	2.19786e-200	0.154825	European	NA	NA	Borges CM	met-d-non_HDL_C
Omega-3 fatty acids	rs429358	C	T	0.035747	0.00562927	1.59993e-11	0.154814	European	NA	NA	Borges CM	met-d-Omega_3
Omega-6 fatty acids	rs429358	C	T	0.0944344	0.00558279	6.09958e-65	0.154814	European	NA	NA	Borges CM	met-d-Omega_6
Polyunsaturated fatty acids	rs429358	C	T	0.0897879	0.00557639	1.10002e-59	0.154814	European	NA	NA	Borges CM	met-d-PUFA
Remnant cholesterol (non-HDL, non-LDL -cholesterol)	rs429358	C	T	0.147621	0.00567223	7.39605e-154	0.154825	European	NA	NA	Borges CM	met-d-Remnant_C
Cholesterol to total lipids ratio in small HDL	rs429358	C	T	0.122839	0.00564136	1.79887e-107	0.154825	European	NA	NA	Borges CM	met-d-S_HDL_C_pct
Cholesteryl esters to total lipids ratio in small HDL	rs429358	C	T	0.0793338	0.0056327	3.19963e-46	0.154825	European	NA	NA	Borges CM	met-d-S_HDL_CE_pct
Free cholesterol to total lipids ratio in small HDL	rs429358	C	T	0.167181	0.00541288	6.60693e-224	0.154825	European	NA	NA	Borges CM	met-d-S_HDL_FC_pct
Total lipids in small HDL	rs429358	C	T	-0.0330129	0.00570015	4.20001e-09	0.154825	European	NA	NA	Borges CM	met-d-S_HDL_L
Phospholipids in small HDL	rs429358	C	T	-0.0621057	0.00566925	1.50003e-28	0.154825	European	NA	NA	Borges CM	met-d-S_HDL_PL
Phospholipids to total lipids ratio in small HDL	rs429358	C	T	-0.194162	0.00551677	7.90679e-279	0.154825	European	NA	NA	Borges CM	met-d-S_HDL_PL_pct
Cholesterol in small LDL	rs429358	C	T	0.194104	0.00570921	1.39959e-258	0.154825	European	NA	NA	Borges CM	met-d-S_LDL_C
Cholesteryl esters in small LDL	rs429358	C	T	0.179105	0.00571083	5.49541e-221	0.154825	European	NA	NA	Borges CM	met-d-S_LDL_CE
Cholesteryl esters to total lipids ratio in small LDL	rs429358	C	T	-0.0370022	0.00570314	6.89922e-11	0.154825	European	NA	NA	Borges CM	met-d-S_LDL_CE_pct
Free cholesterol in small LDL	rs429358	C	T	0.214027	0.00568212	7.99833980870769e-317	0.154825	European	NA	NA	Borges CM	met-d-S_LDL_FC
Free cholesterol to total lipids ratio in small LDL	rs429358	C	T	0.0775934	0.00552626	3.10027e-47	0.154825	European	NA	NA	Borges CM	met-d-S_LDL_FC_pct
Total lipids in small LDL	rs429358	C	T	0.203932	0.00570023	2.09894e-286	0.154825	European	NA	NA	Borges CM	met-d-S_LDL_L
Concentration of small LDL particles	rs429358	C	T	0.173387	0.00571295	7.90679e-208	0.154825	European	NA	NA	Borges CM	met-d-S_LDL_P
Phospholipids in small LDL	rs429358	C	T	0.231317	0.00567727	0	0.154825	European	NA	NA	Borges CM	met-d-S_LDL_PL
Phospholipids to total lipids ratio in small LDL	rs429358	C	T	0.0408341	0.00570283	2.99985e-13	0.154825	European	NA	NA	Borges CM	met-d-S_LDL_PL_pct
Triglycerides in small LDL	rs429358	C	T	0.0683287	0.00557992	2.80027e-35	0.154825	European	NA	NA	Borges CM	met-d-S_LDL_TG
Triglycerides to total lipids ratio in small LDL	rs429358	C	T	-0.0873096	0.00552554	2.29985e-59	0.154825	European	NA	NA	Borges CM	met-d-S_LDL_TG_pct
Cholesterol in small VLDL	rs429358	C	T	0.131165	0.00571244	2.39883e-123	0.154825	European	NA	NA	Borges CM	met-d-S_VLDL_C
Cholesterol to total lipids ratio in small VLDL	rs429358	C	T	0.132919	0.00555035	2.99916e-133	0.154825	European	NA	NA	Borges CM	met-d-S_VLDL_C_pct
Cholesteryl esters in small VLDL	rs429358	C	T	0.122876	0.00570677	1.1995e-109	0.154825	European	NA	NA	Borges CM	met-d-S_VLDL_CE
Cholesteryl esters to total lipids ratio in small VLDL	rs429358	C	T	0.124735	0.00563335	5.19996e-116	0.154825	European	NA	NA	Borges CM	met-d-S_VLDL_CE_pct
Free cholesterol in small VLDL	rs429358	C	T	0.142103	0.00571214	5.49541e-142	0.154825	European	NA	NA	Borges CM	met-d-S_VLDL_FC
Free cholesterol to total lipids ratio in small VLDL	rs429358	C	T	0.120842	0.005444	3.69828e-113	0.154825	European	NA	NA	Borges CM	met-d-S_VLDL_FC_pct
Total lipids in small VLDL	rs429358	C	T	0.0905453	0.00566036	1.99986e-61	0.154825	European	NA	NA	Borges CM	met-d-S_VLDL_L
Concentration of small VLDL particles	rs429358	C	T	0.0893173	0.00564399	3.69999e-60	0.154825	European	NA	NA	Borges CM	met-d-S_VLDL_P
Phospholipids in small VLDL	rs429358	C	T	0.12709	0.00570244	5.79429e-116	0.154825	European	NA	NA	Borges CM	met-d-S_VLDL_PL
Phospholipids to total lipids ratio in small VLDL	rs429358	C	T	0.131391	0.00545372	1.79887e-132	0.154825	European	NA	NA	Borges CM	met-d-S_VLDL_PL_pct
Triglycerides to total lipids ratio in small VLDL	rs429358	C	T	-0.135131	0.00551772	3.09742e-138	0.154825	European	NA	NA	Borges CM	met-d-S_VLDL_TG_pct
Saturated fatty acids	rs429358	C	T	0.0572627	0.00566736	1.80011e-24	0.154814	European	NA	NA	Borges CM	met-d-SFA
Sphingomyelins	rs429358	C	T	0.107933	0.00533832	2.49977e-93	0.154814	European	NA	NA	Borges CM	met-d-Sphingomyelins
Total cholesterol	rs429358	C	T	0.138688	0.00552606	6.60693e-142	0.154825	European	NA	NA	Borges CM	met-d-Total_C
Total esterified cholesterol	rs429358	C	T	0.136806	0.00550596	6.39735e-139	0.154825	European	NA	NA	Borges CM	met-d-Total_CE
Total fatty acids	rs429358	C	T	0.0734378	0.00567299	4.90004e-39	0.154814	European	NA	NA	Borges CM	met-d-Total_FA
Total free cholesterol	rs429358	C	T	0.140861	0.00557747	1.99986e-144	0.154825	European	NA	NA	Borges CM	met-d-Total_FC
Total lipids in lipoprotein particles	rs429358	C	T	0.108185	0.00562202	2.19989e-84	0.154825	European	NA	NA	Borges CM	met-d-Total_L
Total phospholipids in lipoprotein particles	rs429358	C	T	0.0638574	0.00544417	9.8992e-33	0.154825	European	NA	NA	Borges CM	met-d-Total_PL
Total triglycerides	rs429358	C	T	0.0320726	0.00553649	8.30004e-09	0.154825	European	NA	NA	Borges CM	met-d-Total_TG
Tyrosine	rs429358	C	T	-0.034923	0.00571219	9.69996e-10	0.154807	European	NA	NA	Borges CM	met-d-Tyr
VLDL cholesterol	rs429358	C	T	0.1156	0.00570615	1e-95	0.154825	European	NA	NA	Borges CM	met-d-VLDL_C
Cholesteryl esters in VLDL	rs429358	C	T	0.123937	0.0057148	6.39735e-109	0.154825	European	NA	NA	Borges CM	met-d-VLDL_CE
Free cholesterol in VLDL	rs429358	C	T	0.100837	0.00567317	3.59998e-74	0.154825	European	NA	NA	Borges CM	met-d-VLDL_FC
Total lipids in VLDL	rs429358	C	T	0.0727498	0.00560645	2.80027e-40	0.154825	European	NA	NA	Borges CM	met-d-VLDL_L
Concentration of VLDL particles	rs429358	C	T	0.104107	0.00568404	3.59998e-79	0.154825	European	NA	NA	Borges CM	met-d-VLDL_P
Phospholipids in VLDL	rs429358	C	T	0.0902853	0.00564704	1.9002e-60	0.154825	European	NA	NA	Borges CM	met-d-VLDL_PL
Triglycerides in VLDL	rs429358	C	T	0.0325737	0.00550419	4.70002e-09	0.154825	European	NA	NA	Borges CM	met-d-VLDL_TG
Cholesterol in very large HDL	rs429358	C	T	0.0578248	0.00515777	1.39991e-30	0.154825	European	NA	NA	Borges CM	met-d-XL_HDL_C
Cholesterol to total lipids ratio in very large HDL	rs429358	C	T	0.08072	0.00545702	2.19989e-50	0.154837	European	NA	NA	Borges CM	met-d-XL_HDL_C_pct
Cholesteryl esters in very large HDL	rs429358	C	T	0.049538	0.00512345	3.69999e-23	0.154825	European	NA	NA	Borges CM	met-d-XL_HDL_CE
Cholesteryl esters to total lipids ratio in very large HDL	rs429358	C	T	0.0742811	0.00570998	1.10002e-38	0.154837	European	NA	NA	Borges CM	met-d-XL_HDL_CE_pct
Free cholesterol in very large HDL	rs429358	C	T	0.0836104	0.00532519	3.40017e-58	0.154825	European	NA	NA	Borges CM	met-d-XL_HDL_FC
Free cholesterol to total lipids ratio in very large HDL	rs429358	C	T	0.0376519	0.00507141	3.29989e-14	0.154837	European	NA	NA	Borges CM	met-d-XL_HDL_FC_pct
Total lipids in very large HDL	rs429358	C	T	0.0379334	0.00514258	1.80011e-14	0.154825	European	NA	NA	Borges CM	met-d-XL_HDL_L
Concentration of very large HDL particles	rs429358	C	T	0.0601083	0.00514895	1.29987e-33	0.154825	European	NA	NA	Borges CM	met-d-XL_HDL_P
Phospholipids to total lipids ratio in very large HDL	rs429358	C	T	-0.0663752	0.00525394	6.4003e-37	0.154837	European	NA	NA	Borges CM	met-d-XL_HDL_PL_pct
Triglycerides in very large HDL	rs429358	C	T	0.0429791	0.00561877	1.29987e-14	0.154825	European	NA	NA	Borges CM	met-d-XL_HDL_TG
Cholesterol in very large VLDL	rs429358	C	T	0.0760847	0.00558498	1.69981e-44	0.154825	European	NA	NA	Borges CM	met-d-XL_VLDL_C
Cholesterol to total lipids ratio in very large VLDL	rs429358	C	T	0.0597694	0.00547529	3.29989e-29	0.155118	European	NA	NA	Borges CM	met-d-XL_VLDL_C_pct
Cholesteryl esters in very large VLDL	rs429358	C	T	0.0905384	0.00562717	1.80011e-61	0.154825	European	NA	NA	Borges CM	met-d-XL_VLDL_CE
Cholesteryl esters to total lipids ratio in very large VLDL	rs429358	C	T	0.0562397	0.0054774	2.60016e-26	0.155118	European	NA	NA	Borges CM	met-d-XL_VLDL_CE_pct
Free cholesterol in very large VLDL	rs429358	C	T	0.0590297	0.00553953	1.39991e-27	0.154825	European	NA	NA	Borges CM	met-d-XL_VLDL_FC
Free cholesterol to total lipids ratio in very large VLDL	rs429358	C	T	0.0714678	0.0055384	2.90001e-40	0.155118	European	NA	NA	Borges CM	met-d-XL_VLDL_FC_pct
Total lipids in very large VLDL	rs429358	C	T	0.0450161	0.00550366	2.29985e-16	0.154825	European	NA	NA	Borges CM	met-d-XL_VLDL_L
Concentration of very large VLDL particles	rs429358	C	T	0.0471103	0.00549794	5.79963e-18	0.154825	European	NA	NA	Borges CM	met-d-XL_VLDL_P
Phospholipids in very large VLDL	rs429358	C	T	0.0529281	0.00551951	2.80027e-22	0.154825	European	NA	NA	Borges CM	met-d-XL_VLDL_PL
Phospholipids to total lipids ratio in very large VLDL	rs429358	C	T	0.105834	0.00572145	4.40048e-80	0.155118	European	NA	NA	Borges CM	met-d-XL_VLDL_PL_pct
Triglycerides to total lipids ratio in very large VLDL	rs429358	C	T	-0.0839706	0.00553496	8.19974e-55	0.155118	European	NA	NA	Borges CM	met-d-XL_VLDL_TG_pct
Cholesterol in very small VLDL	rs429358	C	T	0.109809	0.0055432	2.49977e-92	0.154825	European	NA	NA	Borges CM	met-d-XS_VLDL_C
Cholesterol to total lipids ratio in very small VLDL	rs429358	C	T	0.0786351	0.00540598	1.59993e-49	0.154825	European	NA	NA	Borges CM	met-d-XS_VLDL_C_pct
Cholesteryl esters in very small VLDL	rs429358	C	T	0.112167	0.00550973	7.8001e-97	0.154825	European	NA	NA	Borges CM	met-d-XS_VLDL_CE
Cholesteryl esters to total lipids ratio in very small VLDL	rs429358	C	T	0.0777628	0.00537779	4.70002e-49	0.154825	European	NA	NA	Borges CM	met-d-XS_VLDL_CE_pct
Free cholesterol in very small VLDL	rs429358	C	T	0.10012	0.00561413	1.69981e-76	0.154825	European	NA	NA	Borges CM	met-d-XS_VLDL_FC
Free cholesterol to total lipids ratio in very small VLDL	rs429358	C	T	0.0532733	0.00567221	9.09913e-22	0.154825	European	NA	NA	Borges CM	met-d-XS_VLDL_FC_pct
Total lipids in very small VLDL	rs429358	C	T	0.0987956	0.00561698	8.49963e-75	0.154825	European	NA	NA	Borges CM	met-d-XS_VLDL_L
Concentration of very small VLDL particles	rs429358	C	T	0.112676	0.0056372	2.29985e-95	0.154825	European	NA	NA	Borges CM	met-d-XS_VLDL_P
Phospholipids in very small VLDL	rs429358	C	T	0.095189	0.0056349	1.99986e-69	0.154825	European	NA	NA	Borges CM	met-d-XS_VLDL_PL
Triglycerides to total lipids ratio in very small VLDL	rs429358	C	T	-0.0839499	0.00541956	2.90001e-56	0.154825	European	NA	NA	Borges CM	met-d-XS_VLDL_TG_pct
Cholesteryl esters in chylomicrons and extremely large VLDL	rs429358	C	T	0.0310287	0.00552284	2.5e-08	0.154825	European	NA	NA	Borges CM	met-d-XXL_VLDL_CE
Cholesteryl esters to total lipids ratio in chylomicrons and extremely large VLDL	rs429358	C	T	0.0383052	0.00576038	1.99986e-12	0.155091	European	NA	NA	Borges CM	met-d-XXL_VLDL_CE_pct
Phospholipids to total lipids ratio in chylomicrons and extremely large VLDL	rs429358	C	T	-0.0463613	0.00574937	5.19996e-15	0.155091	European	NA	NA	Borges CM	met-d-XXL_VLDL_PL_pct
Apolipoprotein B	rs429358	C	T	0.2281	0.0336	1.14815e-11	0.15301	European	29875488	NA	Sun BB	prot-a-127
Glutathione S-transferase Mu 1	rs429358	C	T	0.3025	0.0334	1.44544e-19	0.15301	European	29875488	NA	Sun BB	prot-a-1287
Apolipoprotein D	rs429358	C	T	0.18	0.0337	9.33254e-08	0.15301	European	29875488	NA	Sun BB	prot-a-129
Apolipoprotein E (isoform E3)	rs429358	C	T	0.2159	0.0336	1.38038e-10	0.15301	European	29875488	NA	Sun BB	prot-a-131
Apolipoprotein E (isoform E2)	rs429358	C	T	0.2414	0.0336	6.60693e-13	0.15301	European	29875488	NA	Sun BB	prot-a-132
Interleukin-22 receptor subunit alpha-1	rs429358	C	T	0.2054	0.0337	1.04713e-09	0.15301	European	29875488	NA	Sun BB	prot-a-1508
ADP-ribosylation factor-like protein 1	rs429358	C	T	-0.3034	0.0334	1.14815e-19	0.15301	European	29875488	NA	Sun BB	prot-a-161
Killer cell immunoglobulin-like receptor 2DL5A	rs429358	C	T	0.3499	0.0333	7.58578e-26	0.15301	European	29875488	NA	Sun BB	prot-a-1643
Epididymal-specific lipocalin-10	rs429358	C	T	0.3116	0.0334	1.09648e-20	0.15301	European	29875488	NA	Sun BB	prot-a-1707
Low-density lipoprotein receptor-related protein 1B	rs429358	C	T	0.2041	0.0337	1.34896e-09	0.15301	European	29875488	NA	Sun BB	prot-a-1779
Leucine-rich repeat neuronal protein 1	rs429358	C	T	1.1769	0.0269	0	0.15301	European	29875488	NA	Sun BB	prot-a-1792
Epididymis-specific alpha-mannosidase	rs429358	C	T	0.2299	0.0336	7.94328e-12	0.15301	European	29875488	NA	Sun BB	prot-a-1835
Protein MENT	rs429358	C	T	0.3803	0.0332	2.18776e-30	0.15301	European	29875488	NA	Sun BB	prot-a-1879
Beta-soluble NSF attachment protein	rs429358	C	T	0.3487	0.0333	1.1749e-25	0.15301	European	29875488	NA	Sun BB	prot-a-2000
Nuclear receptor-binding protein	rs429358	C	T	0.3413	0.0333	1.25893e-24	0.15301	European	29875488	NA	Sun BB	prot-a-2093
PDZK1-interacting protein 1	rs429358	C	T	0.3527	0.0333	3.0903e-26	0.15301	European	29875488	NA	Sun BB	prot-a-2242
DNA-directed RNA polymerases I and III subunit RPAC1	rs429358	C	T	0.2148	0.0336	1.7378e-10	0.15301	European	29875488	NA	Sun BB	prot-a-2324
PH and SEC7 domain-containing protein 1	rs429358	C	T	0.663	0.0318	1.86209e-96	0.15301	European	29875488	NA	Sun BB	prot-a-2398
Ras-related protein Rab-14	rs429358	C	T	-0.2248	0.0336	2.34423e-11	0.15301	European	29875488	NA	Sun BB	prot-a-2471
Beta-1,3-N-acetylglucosaminyltransferase radical fringe	rs429358	C	T	-0.2095	0.0337	4.89779e-10	0.15301	European	29875488	NA	Sun BB	prot-a-2530
Protein S100-A13	rs429358	C	T	-1.193	0.0267	0	0.15301	European	29875488	NA	Sun BB	prot-a-2616
Ski-like protein	rs429358	C	T	0.1857	0.0337	3.54813e-08	0.15301	European	29875488	NA	Sun BB	prot-a-2739
Sorting nexin-7	rs429358	C	T	0.216	0.0336	1.38038e-10	0.15301	European	29875488	NA	Sun BB	prot-a-2795
Uncharacterized protein C14orf93	rs429358	C	T	0.1984	0.0336	3.63078e-09	0.15301	European	29875488	NA	Sun BB	prot-a-284
Stromal interaction molecule 1	rs429358	C	T	0.259	0.0336	1.1749e-14	0.15301	European	29875488	NA	Sun BB	prot-a-2875
Estrogen sulfotransferase	rs429358	C	T	-0.404	0.0331	2.88403e-34	0.15301	European	29875488	NA	Sun BB	prot-a-2892
Tubulin-specific chaperone A	rs429358	C	T	-1.3367	0.0246	0	0.15301	European	29875488	NA	Sun BB	prot-a-2930
Tight junction protein ZO-1	rs429358	C	T	0.2148	0.0336	1.7378e-10	0.15301	European	29875488	NA	Sun BB	prot-a-2983
Protein CEI	rs429358	C	T	0.8236	0.0306	3.63078e-159	0.15301	European	29875488	NA	Sun BB	prot-a-316
Valine--tRNA ligase	rs429358	C	T	0.2465	0.0336	2.0893e-13	0.15301	European	29875488	NA	Sun BB	prot-a-3191
Selenoprotein S	rs429358	C	T	0.4081	0.0331	5.49541e-35	0.15301	European	29875488	NA	Sun BB	prot-a-3200
Vacuolar protein sorting-associated protein 29	rs429358	C	T	-0.3252	0.0334	1.90546e-22	0.15301	European	29875488	NA	Sun BB	prot-a-3203
Zinc finger protein 276	rs429358	C	T	0.2049	0.0337	1.14815e-09	0.15301	European	29875488	NA	Sun BB	prot-a-3267
Adhesion G-protein coupled receptor F1	rs429358	C	T	0.3769	0.0332	6.60693e-30	0.15301	European	29875488	NA	Sun BB	prot-a-43
Complement decay-accelerating factor	rs4844610	C	A	0.2542	0.0329	1.12202e-14	0.82355	European	29875488	NA	Sun BB	prot-a-453
M-phase inducer phosphatase 2	rs429358	C	T	0.1974	0.0337	4.57088e-09	0.15301	European	29875488	NA	Sun BB	prot-a-472
Cytoskeleton-associated protein 2	rs429358	C	T	-0.184	0.0337	4.7863e-08	0.15301	European	29875488	NA	Sun BB	prot-a-564
C-reactive protein	rs429358	C	T	-0.1999	0.0337	2.88403e-09	0.15301	European	29875488	NA	Sun BB	prot-a-670
Cold shock domain-containing protein C2	rs429358	C	T	0.1927	0.0337	1.07152e-08	0.15301	European	29875488	NA	Sun BB	prot-a-678
Cardiotrophin-1	rs429358	C	T	0.7994	0.0308	3.46737e-148	0.15301	European	29875488	NA	Sun BB	prot-a-710
CUB and zona pellucida-like domain-containing protein 1	rs429358	C	T	-0.5108	0.0327	3.63078e-55	0.15301	European	29875488	NA	Sun BB	prot-a-735
Deoxycytidine kinase	rs429358	C	T	0.3128	0.0334	7.4131e-21	0.15301	European	29875488	NA	Sun BB	prot-a-767
Beta-defensin 119	rs429358	C	T	0.1889	0.0337	2.04174e-08	0.15301	European	29875488	NA	Sun BB	prot-a-796
volume Left-Lateral-Ventricle	rs4843559	A	G	0.0767	0.0128	2.29087e-09	0.61839	European	30305740	NA	Elliott LT	ubm-a-2656
volume Left-Lateral-Ventricle	rs9877502	A	G	-0.0774	0.0128	1.77828e-09	0.38552	European	30305740	NA	Elliott LT	ubm-a-2656
volume Left-Inf-Lat-Vent	rs9877502	A	G	-0.0778	0.0134	7.24436e-09	0.38552	European	30305740	NA	Elliott LT	ubm-a-2657
volume 3rd-Ventricle	rs4843559	A	G	0.0687	0.0118	5.88844e-09	0.61839	European	30305740	NA	Elliott LT	ubm-a-2664
volume 3rd-Ventricle	rs9877502	A	G	-0.0638	0.0118	7.07946e-08	0.38552	European	30305740	NA	Elliott LT	ubm-a-2664
volume 4th-Ventricle	rs4843559	A	G	0.0793	0.0142	2.34423e-08	0.61839	European	30305740	NA	Elliott LT	ubm-a-2665
volume Right-Lateral-Ventricle	rs9877502	A	G	-0.0849	0.0128	3.63078e-11	0.38552	European	30305740	NA	Elliott LT	ubm-a-2674
volume Right-Lateral-Ventricle	rs4843559	A	G	0.0758	0.0128	3.23594e-09	0.61839	European	30305740	NA	Elliott LT	ubm-a-2674
volume CC Central	rs9877502	A	G	0.0799	0.0147	5.7544e-08	0.38552	European	30305740	NA	Elliott LT	ubm-a-2691
a2009s lh G parietal sup area	rs4843559	A	G	0.0737	0.0136	6.91831e-08	0.61839	European	30305740	NA	Elliott LT	ubm-a-2773
IDP T1 SIENAX CSF normalised volume	rs9877502	A	G	-0.0744	0.0132	1.77828e-08	0.38552	European	30305740	NA	Elliott LT	ubm-a-3
IDP T1 SIENAX CSF normalised volume	rs4843559	A	G	0.0767	0.0132	5.7544e-09	0.61839	European	30305740	NA	Elliott LT	ubm-a-3
IDP dMRI TBSS MO Anterior corona radiata R	rs9877502	A	G	0.0888	0.0164	6.16595e-08	0.38552	European	30305740	NA	Elliott LT	ubm-a-314
IDP T1 SIENAX CSF unnormalised volume	rs9877502	A	G	-0.0685	0.0121	1.77828e-08	0.38552	European	30305740	NA	Elliott LT	ubm-a-4
IDP T1 SIENAX CSF unnormalised volume	rs4843559	A	G	0.0704	0.0121	6.30957e-09	0.61839	European	30305740	NA	Elliott LT	ubm-a-4
IDP dMRI TBSS ICVF Fornix	rs4843559	A	G	-0.0934	0.0164	1.14815e-08	0.61839	European	30305740	NA	Elliott LT	ubm-a-489
IDP dMRI TBSS OD Superior corona radiata L	rs4843559	A	G	-0.0867	0.0156	2.75423e-08	0.61839	European	30305740	NA	Elliott LT	ubm-a-557
IDP dMRI ProbtrackX MO str l	rs4843559	A	G	0.0977	0.0153	1.94984e-10	0.61839	European	30305740	NA	Elliott LT	ubm-a-705
IDP dMRI ProbtrackX OD str l	rs4843559	A	G	-0.0937	0.0149	3.0903e-10	0.61839	European	30305740	NA	Elliott LT	ubm-a-840
Non-cancer illness code self-reported: high cholesterol	rs429358	C	T	0.0272698	0.0010951	9.48418e-137	0.156331	European	NA	Neale Lab	Neale	ukb-a-108
Treatment/medication code: simvastatin	rs429358	C	T	0.0147116	0.00106012	8.94746e-44	0.156331	European	NA	Neale Lab	Neale	ukb-a-121
Treatment/medication code: atorvastatin	rs429358	C	T	0.00721474	0.000572598	2.1513e-36	0.156331	European	NA	Neale Lab	Neale	ukb-a-176
Treatment/medication code: ezetimibe	rs429358	C	T	0.00219863	0.000257431	1.34029e-17	0.156331	European	NA	Neale Lab	Neale	ukb-a-191
Illnesses of father: None of the above (group 1)	rs429358	C	T	-0.0104713	0.00173529	1.59786e-09	0.156331	European	NA	Neale Lab	Neale	ukb-a-202
Illnesses of father: Diabetes	rs429358	C	T	-0.0060388	0.00104172	6.76005e-09	0.156331	European	NA	Neale Lab	Neale	ukb-a-208
Illnesses of mother: Alzheimer's disease/dementia	rs429358	C	T	0.0466965	0.000965115	0	0.156331	European	NA	Neale Lab	Neale	ukb-a-210
Illnesses of mother: Alzheimer's disease/dementia	rs744373	G	A	0.00471314	0.00077408	1.13962e-09	0.290874	European	NA	Neale Lab	Neale	ukb-a-210
Illnesses of mother: None of the above (group 1)	rs429358	C	T	-0.0160436	0.00172107	1.15001e-20	0.156331	European	NA	Neale Lab	Neale	ukb-a-211
Illnesses of mother: High blood pressure	rs429358	C	T	-0.00869584	0.00159813	5.2942e-08	0.156331	European	NA	Neale Lab	Neale	ukb-a-215
Illnesses of mother: Diabetes	rs429358	C	T	-0.00760892	0.00100218	3.1492e-14	0.156331	European	NA	Neale Lab	Neale	ukb-a-216
Body mass index (BMI)	rs429358	C	T	-0.0237719	0.00330746	6.61912e-13	0.156331	European	NA	Neale Lab	Neale	ukb-a-248
Weight	rs429358	C	T	-0.0181551	0.00292172	5.17655e-10	0.156331	European	NA	Neale Lab	Neale	ukb-a-249
Weight change compared with 1 year ago	rs429358	C	T	-0.0164414	0.00217621	4.19662e-14	0.156331	European	NA	Neale Lab	Neale	ukb-a-263
Body fat percentage	rs429358	C	T	-0.0178118	0.00256392	3.73508e-12	0.156331	European	NA	Neale Lab	Neale	ukb-a-264
Whole body fat mass	rs429358	C	T	-0.0226212	0.00326297	4.13619e-12	0.156331	European	NA	Neale Lab	Neale	ukb-a-265
Leg fat percentage (right)	rs429358	C	T	-0.0160433	0.00211791	3.59832e-14	0.156331	European	NA	Neale Lab	Neale	ukb-a-274
Leg fat mass (right)	rs429358	C	T	-0.0199427	0.00267362	8.73373e-14	0.156331	European	NA	Neale Lab	Neale	ukb-a-275
Leg fat percentage (left)	rs429358	C	T	-0.0162051	0.00209108	9.24272e-15	0.156331	European	NA	Neale Lab	Neale	ukb-a-278
Leg fat mass (left)	rs429358	C	T	-0.0203703	0.00264309	1.29152e-14	0.156331	European	NA	Neale Lab	Neale	ukb-a-279
Arm fat percentage (right)	rs429358	C	T	-0.0153447	0.00254319	1.60472e-09	0.156331	European	NA	Neale Lab	Neale	ukb-a-282
Arm fat mass (right)	rs429358	C	T	-0.0220266	0.0032767	1.79267e-11	0.156331	European	NA	Neale Lab	Neale	ukb-a-283
Arm fat percentage (left)	rs429358	C	T	-0.0154302	0.00253146	1.09315e-09	0.156331	European	NA	Neale Lab	Neale	ukb-a-286
Arm fat mass (left)	rs429358	C	T	-0.0217134	0.0032777	3.48819e-11	0.156331	European	NA	Neale Lab	Neale	ukb-a-287
Trunk fat percentage	rs429358	C	T	-0.019572	0.00307388	1.92748e-10	0.156331	European	NA	Neale Lab	Neale	ukb-a-290
Trunk fat mass	rs429358	C	T	-0.021835	0.00336718	8.90635e-11	0.156331	European	NA	Neale Lab	Neale	ukb-a-291
Pulse rate automated reading	rs429358	C	T	-0.0213093	0.00344827	6.43043e-10	0.156331	European	NA	Neale Lab	Neale	ukb-a-3
Mother's age at death	rs429358	C	T	-0.0250667	0.00430763	5.92407e-09	0.156331	European	NA	Neale Lab	Neale	ukb-a-345
Waist circumference	rs429358	C	T	-0.0241834	0.00296137	3.19154e-16	0.156331	European	NA	Neale Lab	Neale	ukb-a-382
Father's age at death	rs429358	C	T	-0.0224981	0.00385777	5.48706e-09	0.156331	European	NA	Neale Lab	Neale	ukb-a-41
Vascular/heart problems diagnosed by doctor: Heart attack	rs429358	C	T	0.00270637	0.000501849	6.94129e-08	0.156331	European	NA	Neale Lab	Neale	ukb-a-434
Vascular/heart problems diagnosed by doctor: Angina	rs429358	C	T	0.00316456	0.000584822	6.26672e-08	0.156331	European	NA	Neale Lab	Neale	ukb-a-436
Medication for cholesterol blood pressure diabetes or take exogenous hormones: Cholesterol lowering medication	rs429358	C	T	0.0259432	0.00152309	5.22757e-65	0.156331	European	NA	Neale Lab	Neale	ukb-a-448
Medication for cholesterol blood pressure diabetes or take exogenous hormones: None of the above	rs429358	C	T	-0.0152336	0.00212547	7.68599e-13	0.156331	European	NA	Neale Lab	Neale	ukb-a-449
Medication for cholesterol blood pressure or diabetes: Cholesterol lowering medication	rs429358	C	T	0.0335982	0.00208528	2.34207e-58	0.156331	European	NA	Neale Lab	Neale	ukb-a-488
Medication for cholesterol blood pressure or diabetes: None of the above	rs429358	C	T	-0.0188885	0.00233293	5.69771e-16	0.156331	European	NA	Neale Lab	Neale	ukb-a-489
Number of days/week of moderate physical activity 10+ minutes	rs429358	C	T	0.0436403	0.00800515	4.99758e-08	0.156331	European	NA	Neale Lab	Neale	ukb-a-508
Number of days/week of vigorous physical activity 10+ minutes	rs429358	C	T	0.0360595	0.0066364	5.52688e-08	0.156331	European	NA	Neale Lab	Neale	ukb-a-511
Frequency of stair climbing in last 4 weeks	rs429358	C	T	0.023936	0.00435715	3.94348e-08	0.156331	European	NA	Neale Lab	Neale	ukb-a-514
Diagnoses - main ICD10: I25 Chronic ischaemic heart disease	rs429358	C	T	0.00315757	0.000530465	2.64399e-09	0.156331	European	NA	Neale Lab	Neale	ukb-a-534
Non-cancer illness code self-reported: angina	rs429358	C	T	0.00311235	0.000583833	9.77935e-08	0.156331	European	NA	Neale Lab	Neale	ukb-a-62
Non-cancer illness code self-reported: heart attack/myocardial infarction	rs429358	C	T	0.00272219	0.000499478	5.0386e-08	0.156331	European	NA	Neale Lab	Neale	ukb-a-63
Treatment/medication code: atorvastatin	rs429358	C	T	0.0071186	0.000489615	6.79986e-48	0.154145	European	NA	MRC-IEU	Ben Elsworth	ukb-b-10008
Illnesses of mother: None of the above (group 1)	rs429358	C	T	-0.0150961	0.00147508	1.39991e-24	0.154195	European	NA	MRC-IEU	Ben Elsworth	ukb-b-10454
Diabetes diagnosed by doctor	rs429358	C	T	-0.00339383	0.000615795	3.59998e-08	0.154203	European	NA	MRC-IEU	Ben Elsworth	ukb-b-10753
Non-cancer illness code, self-reported: high cholesterol	rs429358	C	T	0.0274998	0.000938241	7.6913e-189	0.154145	European	NA	MRC-IEU	Ben Elsworth	ukb-b-10912
Treatment/medication code: simvastatin	rs429358	C	T	0.0148796	0.000906128	1.39991e-60	0.154145	European	NA	MRC-IEU	Ben Elsworth	ukb-b-11268
Father's age at death	rs429358	C	T	-0.0245165	0.00331429	1.39991e-13	0.15549	European	NA	MRC-IEU	Ben Elsworth	ukb-b-11303
Vascular/heart problems diagnosed by doctor: Heart attack	rs429358	C	T	0.00270893	0.000430965	3.29997e-10	0.154174	European	NA	MRC-IEU	Ben Elsworth	ukb-b-11590
Medication for cholesterol, blood pressure or diabetes: Cholesterol lowering medication	rs429358	C	T	0.0341423	0.00179544	1.29987e-80	0.154318	European	NA	MRC-IEU	Ben Elsworth	ukb-b-11740
Weight	rs429358	C	T	-0.0197426	0.00240847	2.49977e-16	0.154154	European	NA	MRC-IEU	Ben Elsworth	ukb-b-11842
Medication for cholesterol, blood pressure or diabetes: None of the above	rs429358	C	T	-0.0187071	0.00200479	1e-20	0.154318	European	NA	MRC-IEU	Ben Elsworth	ukb-b-12014
Weight	rs429358	C	T	-0.0197783	0.00242655	3.59998e-16	0.154047	European	NA	MRC-IEU	Ben Elsworth	ukb-b-12039
Operation code: coronary artery bypass grafts (cabg)	rs429358	C	T	0.00133344	0.000249159	8.70001e-08	0.154145	European	NA	MRC-IEU	Ben Elsworth	ukb-b-12465
Diagnoses - secondary ICD10: E78.0 Pure hypercholesterolaemia	rs429358	C	T	0.0080546	0.000618687	9.60064e-39	0.15414	European	NA	MRC-IEU	Ben Elsworth	ukb-b-12651
Mother's age at death	rs429358	C	T	-0.0251022	0.0036934	1.10002e-11	0.157124	European	NA	MRC-IEU	Ben Elsworth	ukb-b-12687
Arm fat percentage (right)	rs429358	C	T	-0.0192068	0.00212406	1.50003e-19	0.154046	European	NA	MRC-IEU	Ben Elsworth	ukb-b-12854
Mother still alive	rs429358	C	T	-0.0130913	0.00141854	2.70023e-20	0.154253	European	NA	MRC-IEU	Ben Elsworth	ukb-b-12909
Treatment/medication code: rosuvastatin	rs429358	C	T	0.00191924	0.000226028	1.99986e-17	0.154145	European	NA	MRC-IEU	Ben Elsworth	ukb-b-13664
Mother's age	rs429358	C	T	-0.0521422	0.00464495	3.10027e-29	0.149607	European	NA	MRC-IEU	Ben Elsworth	ukb-b-13686
Lamb/mutton intake	rs429358	C	T	-0.0181966	0.00202671	2.70023e-19	0.154171	European	NA	MRC-IEU	Ben Elsworth	ukb-b-14179
Illnesses of mother: Alzheimer's disease/dementia	rs744373	G	A	0.00503986	0.000672108	6.4998e-14	0.290623	European	NA	MRC-IEU	Ben Elsworth	ukb-b-14699
Illnesses of mother: Alzheimer's disease/dementia	rs429358	C	T	0.0478482	0.000844117	0	0.154421	European	NA	MRC-IEU	Ben Elsworth	ukb-b-14699
Water intake	rs429358	C	T	0.0166809	0.00250899	2.99985e-11	0.154368	European	NA	MRC-IEU	Ben Elsworth	ukb-b-14898
Number of days/week of vigorous physical activity 10+ minutes	rs429358	C	T	0.0388724	0.00572786	1.10002e-11	0.154178	European	NA	MRC-IEU	Ben Elsworth	ukb-b-151
Illnesses of father: None of the above (group 1)	rs429358	C	T	-0.0106986	0.00149134	7.29962e-13	0.154152	European	NA	MRC-IEU	Ben Elsworth	ukb-b-15169
Diagnoses - secondary ICD10: I20.9 Angina pectoris, unspecified	rs429358	C	T	0.00241393	0.000419273	8.50002e-09	0.15414	European	NA	MRC-IEU	Ben Elsworth	ukb-b-15686
Non-cancer illness code, self-reported: heart attack/myocardial infarction	rs429358	C	T	0.00272944	0.000428536	1.89998e-10	0.154145	European	NA	MRC-IEU	Ben Elsworth	ukb-b-15829
Pulse rate	rs429358	C	T	-0.027013	0.00500134	6.59994e-08	0.152209	European	NA	MRC-IEU	Ben Elsworth	ukb-b-15892
Cereal intake	rs429358	C	T	0.0227404	0.00246759	3.10027e-20	0.154256	European	NA	MRC-IEU	Ben Elsworth	ukb-b-15926
Trunk fat percentage	rs429358	C	T	-0.0238871	0.00256823	1.39991e-20	0.154032	European	NA	MRC-IEU	Ben Elsworth	ukb-b-16407
Illnesses of mother: Diabetes	rs429358	C	T	-0.00861741	0.000879835	1.20005e-22	0.154081	European	NA	MRC-IEU	Ben Elsworth	ukb-b-16451
Dried fruit intake	rs429358	C	T	0.0199445	0.00231362	6.70039e-18	0.154208	European	NA	MRC-IEU	Ben Elsworth	ukb-b-16576
Diagnoses - main ICD10: I25.1 Atherosclerotic heart disease	rs429358	C	T	0.003462	0.000457773	3.90032e-14	0.15414	European	NA	MRC-IEU	Ben Elsworth	ukb-b-1668
Medication for cholesterol, blood pressure, diabetes, or take exogenous hormones: Cholesterol lowering medication	rs429358	C	T	0.0249406	0.00129995	4.90004e-82	0.154167	European	NA	MRC-IEU	Ben Elsworth	ukb-b-17805
Treatment/medication code: lipitor 10mg tablet	rs429358	C	T	0.00241919	0.000244037	3.59998e-23	0.154145	European	NA	MRC-IEU	Ben Elsworth	ukb-b-18062
Leg fat mass (right)	rs429358	C	T	-0.0221494	0.00222463	2.39994e-23	0.154046	European	NA	MRC-IEU	Ben Elsworth	ukb-b-18096
Pulse rate, automated reading	rs429358	C	T	-0.0220461	0.00290837	3.40017e-14	0.15394	European	NA	MRC-IEU	Ben Elsworth	ukb-b-18103
Illnesses of mother: High blood pressure	rs429358	C	T	-0.0103838	0.00137911	5.10035e-14	0.154143	European	NA	MRC-IEU	Ben Elsworth	ukb-b-18167
Wheeze or whistling in the chest in last year	rs429358	C	T	-0.00674282	0.00117514	9.59997e-09	0.154333	European	NA	MRC-IEU	Ben Elsworth	ukb-b-18335
Leg fat percentage (left)	rs429358	C	T	-0.0180946	0.00174885	4.30031e-25	0.154046	European	NA	MRC-IEU	Ben Elsworth	ukb-b-18377
Whole body fat mass	rs429358	C	T	-0.0263395	0.00271219	2.70023e-22	0.154034	European	NA	MRC-IEU	Ben Elsworth	ukb-b-19393
Arm fat-free mass (left)	rs429358	C	T	-0.0100676	0.00174911	8.60003e-09	0.154035	European	NA	MRC-IEU	Ben Elsworth	ukb-b-19925
Body mass index (BMI)	rs429358	C	T	-0.0266723	0.00274373	2.39994e-22	0.154166	European	NA	MRC-IEU	Ben Elsworth	ukb-b-19953
Trunk fat mass	rs429358	C	T	-0.0257205	0.00279648	3.69999e-20	0.154034	European	NA	MRC-IEU	Ben Elsworth	ukb-b-20044
Arm fat percentage (left)	rs429358	C	T	-0.0188481	0.00211229	4.49987e-19	0.154041	European	NA	MRC-IEU	Ben Elsworth	ukb-b-20188
Illnesses of father: Diabetes	rs429358	C	T	-0.00597697	0.000914781	6.4003e-11	0.154064	European	NA	MRC-IEU	Ben Elsworth	ukb-b-20211
Medication for cholesterol, blood pressure, diabetes, or take exogenous hormones: None of the above	rs429358	C	T	-0.0145251	0.00180945	1e-15	0.154167	European	NA	MRC-IEU	Ben Elsworth	ukb-b-20379
Leg fat percentage (right)	rs429358	C	T	-0.0181307	0.00177146	1.39991e-24	0.154044	European	NA	MRC-IEU	Ben Elsworth	ukb-b-20531
Weight change compared with 1 year ago	rs429358	C	T	-0.0174035	0.00187337	1.50003e-20	0.154133	European	NA	MRC-IEU	Ben Elsworth	ukb-b-2094
Body mass index (BMI)	rs429358	C	T	-0.0266316	0.00276524	5.90065e-22	0.154048	European	NA	MRC-IEU	Ben Elsworth	ukb-b-2303
Year ended full time education	rs429358	C	T	0.0417058	0.00587108	1.20005e-12	0.149065	European	NA	MRC-IEU	Ben Elsworth	ukb-b-2709
Beef intake	rs429358	C	T	-0.0148514	0.00236847	3.59998e-10	0.154226	European	NA	MRC-IEU	Ben Elsworth	ukb-b-2862
Frequency of stair climbing in last 4 weeks	rs429358	C	T	0.0201724	0.00375107	7.49998e-08	0.154141	European	NA	MRC-IEU	Ben Elsworth	ukb-b-298
Illnesses of father: Alzheimer's disease/dementia	rs429358	C	T	0.0248558	0.000663291	2.50035e-307	0.154299	European	NA	MRC-IEU	Ben Elsworth	ukb-b-323
Fresh fruit intake	rs429358	C	T	0.00970469	0.00169159	9.59997e-09	0.154335	European	NA	MRC-IEU	Ben Elsworth	ukb-b-3881
Number of days/week of moderate physical activity 10+ minutes	rs429358	C	T	0.042603	0.00688523	6.1e-10	0.154135	European	NA	MRC-IEU	Ben Elsworth	ukb-b-4710
Pork intake	rs429358	C	T	-0.0143456	0.00204224	2.09991e-12	0.154196	European	NA	MRC-IEU	Ben Elsworth	ukb-b-5640
Father's age	rs429358	C	T	-0.0436506	0.00613688	1.10002e-12	0.150627	European	NA	MRC-IEU	Ben Elsworth	ukb-b-5991
Treatment/medication code: ezetimibe	rs429358	C	T	0.00208831	0.000219338	1.69981e-21	0.154145	European	NA	MRC-IEU	Ben Elsworth	ukb-b-6474
Arm fat mass (right)	rs429358	C	T	-0.0252399	0.00272822	2.19989e-20	0.154046	European	NA	MRC-IEU	Ben Elsworth	ukb-b-6704
Leg fat mass (left)	rs429358	C	T	-0.0222874	0.00219844	3.80014e-24	0.154047	European	NA	MRC-IEU	Ben Elsworth	ukb-b-7212
Diastolic blood pressure, automated reading	rs429358	C	T	-0.0163065	0.0028706	1.29999e-08	0.15394	European	NA	MRC-IEU	Ben Elsworth	ukb-b-7992
Salt added to food	rs429358	C	T	-0.0153977	0.00244198	2.90001e-10	0.154168	European	NA	MRC-IEU	Ben Elsworth	ukb-b-8121
Arm fat mass (left)	rs429358	C	T	-0.0249711	0.00272836	5.60015e-20	0.154037	European	NA	MRC-IEU	Ben Elsworth	ukb-b-8338
Vascular/heart problems diagnosed by doctor: Angina	rs429358	C	T	0.00290544	0.000506368	9.59997e-09	0.154174	European	NA	MRC-IEU	Ben Elsworth	ukb-b-8468
Non-cancer illness code, self-reported: angina	rs429358	C	T	0.00289319	0.000504323	9.59997e-09	0.154145	European	NA	MRC-IEU	Ben Elsworth	ukb-b-8650
Body fat percentage	rs429358	C	T	-0.0215029	0.00213952	9.20026e-24	0.154044	European	NA	MRC-IEU	Ben Elsworth	ukb-b-8909
Arm predicted mass (left)	rs429358	C	T	-0.0100398	0.00174229	8.30004e-09	0.154035	European	NA	MRC-IEU	Ben Elsworth	ukb-b-9093
Waist circumference	rs429358	C	T	-0.0271422	0.00248126	7.50067e-28	0.154146	European	NA	MRC-IEU	Ben Elsworth	ukb-b-9405
Spread type: Butter/spreadable butter	rs429358	C	T	-0.0157154	0.00155839	6.52529e-24	0.156134	European	NA	NA	Neale lab	ukb-d-1428_1
Spread type: Other type of spread/margarine	rs429358	C	T	0.0113349	0.00161234	2.06728e-12	0.156134	European	NA	NA	Neale lab	ukb-d-1428_3
Cereal type: Other (e.g. Cornflakes, Frosties)	rs429358	C	T	-0.00774246	0.00139536	2.87998e-08	0.156777	European	NA	NA	Neale lab	ukb-d-1468_5
Major dietary changes in the last 5 years: No	rs429358	C	T	-0.0128793	0.00157784	3.28776e-16	0.156135	European	NA	NA	Neale lab	ukb-d-1538_0
Major dietary changes in the last 5 years: Yes, because of other reasons	rs429358	C	T	0.0101546	0.00145286	2.76503e-12	0.156135	European	NA	NA	Neale lab	ukb-d-1538_2
Non-butter spread type details: Flora Pro-Active or Benecol	rs429358	C	T	0.0155562	0.00158441	9.50824e-23	0.158856	European	NA	NA	Neale lab	ukb-d-2654_2
Haematocrit percentage	rs429358	C	T	-0.0149175	0.0026792	2.57994e-08	0.156124	European	NA	NA	Neale lab	ukb-d-30030_irnt
Mean corpuscular haemoglobin concentration	rs429358	C	T	0.0205087	0.00326085	3.19124e-10	0.156121	European	NA	NA	Neale lab	ukb-d-30060_irnt
Red blood cell (erythrocyte) distribution width	rs429358	C	T	-0.0554475	0.00326774	1.49968e-64	0.156122	European	NA	NA	Neale lab	ukb-d-30070_irnt
Platelet count	rs429358	C	T	-0.025315	0.00318294	1.82138e-15	0.156124	European	NA	NA	Neale lab	ukb-d-30080_irnt
Platelet crit	rs429358	C	T	-0.0371152	0.0031289	1.88973e-32	0.156123	European	NA	NA	Neale lab	ukb-d-30090_irnt
Platelet distribution width	rs429358	C	T	0.0223917	0.00325478	6.01035e-12	0.156122	European	NA	NA	Neale lab	ukb-d-30110_irnt
Monocyte count	rs429358	C	T	-0.0173877	0.00318751	4.90174e-08	0.156144	European	NA	NA	Neale lab	ukb-d-30130_irnt
Mean reticulocyte volume	rs429358	C	T	-0.0320892	0.00329613	2.14338e-22	0.156167	European	NA	NA	Neale lab	ukb-d-30260_irnt
Mean sphered cell volume	rs429358	C	T	-0.0399639	0.00329898	9.04482e-34	0.156166	European	NA	NA	Neale lab	ukb-d-30270_irnt
Alkaline phosphatase	rs429358	C	T	-0.036802	0.0032031	1.51182e-30	0.15625	European	NA	NA	Neale lab	ukb-d-30610_irnt
Alkaline phosphatase	rs429358	C	T	-0.87612	0.085795	1.77092e-24	0.15625	European	NA	NA	Neale lab	ukb-d-30610_raw
Alanine aminotransferase	rs429358	C	T	-0.041309	0.0030753	4.0059e-41	0.15621	European	NA	NA	Neale lab	ukb-d-30620_irnt
Alanine aminotransferase	rs429358	C	T	-0.63458	0.044735	1.166e-45	0.15621	European	NA	NA	Neale lab	ukb-d-30620_raw
Apoliprotein A	rs429358	C	T	-0.10261	0.0031837	1.6788e-227	0.15634	European	NA	NA	Neale lab	ukb-d-30630_irnt
Apoliprotein A	rs429358	C	T	-0.02633	0.00086361	7.34514e-204	0.15634	European	NA	NA	Neale lab	ukb-d-30630_raw
Apoliprotein B	rs429358	C	T	0.25885	0.0032378	0	0.15624	European	NA	NA	Neale lab	ukb-d-30640_irnt
Apoliprotein B	rs429358	C	T	0.062058	0.00077088	0	0.15624	European	NA	NA	Neale lab	ukb-d-30640_raw
Direct bilirubin	rs429358	C	T	-0.027689	0.0034557	1.12616e-15	0.15469	European	NA	NA	Neale lab	ukb-d-30660_irnt
Direct bilirubin	rs429358	C	T	-0.020025	0.0030058	2.70334e-11	0.15469	European	NA	NA	Neale lab	ukb-d-30660_raw
Urea	rs429358	C	T	-0.022143	0.0031593	2.4088e-12	0.15625	European	NA	NA	Neale lab	ukb-d-30670_irnt
Urea	rs429358	C	T	-0.025508	0.0044287	8.43918e-09	0.15625	European	NA	NA	Neale lab	ukb-d-30670_raw
Cholesterol	rs429358	C	T	0.16351	0.003178	0	0.15623	European	NA	NA	Neale lab	ukb-d-30690_irnt
Cholesterol	rs429358	C	T	0.18935	0.0036307	0	0.15623	European	NA	NA	Neale lab	ukb-d-30690_raw
Creatinine	rs429358	C	T	-0.02795	0.0026678	1.11199e-25	0.15622	European	NA	NA	Neale lab	ukb-d-30700_irnt
Creatinine	rs429358	C	T	-0.36907	0.051619	8.70362e-13	0.15622	European	NA	NA	Neale lab	ukb-d-30700_raw
C-reactive protein	rs429358	C	T	-0.26571	0.003259	0	0.15621	European	NA	NA	Neale lab	ukb-d-30710_irnt
C-reactive protein	rs429358	C	T	-0.57141	0.01451	0	0.15621	European	NA	NA	Neale lab	ukb-d-30710_raw
Cystatin C	rs429358	C	T	-0.030398	0.0029972	3.61743e-24	0.15624	European	NA	NA	Neale lab	ukb-d-30720_irnt
Cystatin C	rs429358	C	T	-0.0041407	0.00053536	1.04064e-14	0.15624	European	NA	NA	Neale lab	ukb-d-30720_raw
Gamma glutamyltransferase	rs429358	C	T	-0.018255	0.0030564	2.33588e-09	0.15625	European	NA	NA	Neale lab	ukb-d-30730_irnt
Gamma glutamyltransferase	rs429358	C	T	-0.79251	0.13778	8.82064e-09	0.15625	European	NA	NA	Neale lab	ukb-d-30730_raw
Glycated haemoglobin	rs429358	C	T	-0.023676	0.003168	7.82889e-14	0.15613	European	NA	NA	Neale lab	ukb-d-30750_irnt
Glycated haemoglobin	rs429358	C	T	-0.14162	0.021137	2.08065e-11	0.15613	European	NA	NA	Neale lab	ukb-d-30750_raw
HDL cholesterol	rs429358	C	T	-0.075334	0.0031331	1.2331e-127	0.15621	European	NA	NA	Neale lab	ukb-d-30760_irnt
HDL cholesterol	rs429358	C	T	-0.026875	0.0012058	5.90201e-110	0.15621	European	NA	NA	Neale lab	ukb-d-30760_raw
IGF-1	rs429358	C	T	0.019621	0.003198	8.49474e-10	0.15624	European	NA	NA	Neale lab	ukb-d-30770_irnt
IGF-1	rs429358	C	T	0.104	0.018138	9.82291e-09	0.15624	European	NA	NA	Neale lab	ukb-d-30770_raw
LDL direct	rs429358	C	T	0.19115	0.003225	0	0.15624	European	NA	NA	Neale lab	ukb-d-30780_irnt
LDL direct	rs429358	C	T	0.16803	0.0028025	0	0.15624	European	NA	NA	Neale lab	ukb-d-30780_raw
SHBG	rs429358	C	T	0.020523	0.0031223	4.93856e-11	0.15619	European	NA	NA	Neale lab	ukb-d-30830_irnt
SHBG	rs429358	C	T	0.52243	0.087457	2.323e-09	0.15619	European	NA	NA	Neale lab	ukb-d-30830_raw
Total bilirubin	rs429358	C	T	0.017374	0.0031661	4.07502e-08	0.15622	European	NA	NA	Neale lab	ukb-d-30840_irnt
Triglycerides	rs429358	C	T	0.063119	0.0031919	5.50935e-87	0.15624	European	NA	NA	Neale lab	ukb-d-30870_irnt
Triglycerides	rs429358	C	T	0.066208	0.0032979	1.34958e-89	0.15624	European	NA	NA	Neale lab	ukb-d-30870_raw
Urate	rs429358	C	T	-0.017723	0.0027985	2.40591e-10	0.15624	European	NA	NA	Neale lab	ukb-d-30880_irnt
Urate	rs429358	C	T	-1.3887	0.22581	7.77088e-10	0.15624	European	NA	NA	Neale lab	ukb-d-30880_raw
Vitamin D	rs429358	C	T	-0.018922	0.0033932	2.45641e-08	0.15382	European	NA	NA	Neale lab	ukb-d-30890_irnt
Vitamin D	rs429358	C	T	-0.39467	0.0712	2.97283e-08	0.15382	European	NA	NA	Neale lab	ukb-d-30890_raw
Major coronary heart disease event	rs429358	C	T	0.00340883	0.000530851	1.35145e-10	0.156098	European	NA	NA	Neale lab	ukb-d-I9_CHD
Major coronary heart disease event excluding revascularizations	rs429358	C	T	0.00340883	0.000530851	1.35145e-10	0.156098	European	NA	NA	Neale lab	ukb-d-I9_CHD_NOREV
Coronary atherosclerosis	rs429358	C	T	0.00415263	0.000621594	2.38287e-11	0.156098	European	NA	NA	Neale lab	ukb-d-I9_CORATHER
Ischaemic heart disease, wide definition	rs429358	C	T	0.00588898	0.000740623	1.84969e-15	0.156098	European	NA	NA	Neale lab	ukb-d-I9_IHD
Myocardial infarction	rs429358	C	T	0.0024118	0.000444316	5.69836e-08	0.156098	European	NA	NA	Neale lab	ukb-d-I9_MI
Myocardial infarction, strict	rs429358	C	T	0.0024118	0.000444316	5.69836e-08	0.156098	European	NA	NA	Neale lab	ukb-d-I9_MI_STRICT
Apolipoprotein A	rs429358	C	T	0.1753	0.02424	4.71086e-13	0.90064	South Asian	NA	NA	Pan-UKB team	ukb-e-30630_CSA
Apolipoprotein B	rs429358	C	T	-0.3278	0.02205	5.61048e-50	0.7687	African American or Afro-Caribbean	NA	NA	Pan-UKB team	ukb-e-30640_AFR
Apolipoprotein B	rs429358	C	T	-0.1952	0.0254	1.54383e-14	0.9008	South Asian	NA	NA	Pan-UKB team	ukb-e-30640_CSA
Apolipoprotein B	rs429358	C	T	-0.3265	0.04545	6.74062e-13	0.90188	East Asian	NA	NA	Pan-UKB team	ukb-e-30640_EAS
Cholesterol	rs429358	C	T	-0.2055	0.0208	4.9204e-23	0.7695	African American or Afro-Caribbean	NA	NA	Pan-UKB team	ukb-e-30690_AFR
C-reactive protein	rs429358	C	T	0.2107	0.0223	3.54079e-21	0.7699	African American or Afro-Caribbean	NA	NA	Pan-UKB team	ukb-e-30710_AFR
C-reactive protein	rs429358	C	T	0.3778	0.02432	2.03517e-54	0.9008	South Asian	NA	NA	Pan-UKB team	ukb-e-30710_CSA
C-reactive protein	rs429358	C	T	0.2857	0.04674	9.83603e-10	0.90211	East Asian	NA	NA	Pan-UKB team	ukb-e-30710_EAS
LDL direct	rs429358	C	T	-0.2503	0.02122	4.01883e-32	0.7694	African American or Afro-Caribbean	NA	NA	Pan-UKB team	ukb-e-30780_AFR
LDL direct	rs429358	C	T	-0.2437	0.04324	1.734e-08	0.90129	East Asian	NA	NA	Pan-UKB team	ukb-e-30780_EAS
LDL direct, adjusted by medication	rs429358	C	T	-0.1865	0.02666	2.63694e-12	0.90088	South Asian	NA	NA	Pan-UKB team	ukb-e-LDLC_CSA
LDL direct, adjusted by medication	rs429358	C	T	-0.2878	0.04729	1.15699e-09	0.90176	East Asian	NA	NA	Pan-UKB team	ukb-e-LDLC_EAS

## Sheet: Suppl. Tab. 10
Supplementary Table 10. CSF proteomics associations for GMNC and C16orf95 loci for the EMIF data.
			GMNC					C16orf95
ProtName	Gene	N-observed	Beta	se	p	pFDR		Beta	se	p	pFDR
A1BG	A1BG	366	-0.026	0.09	0.772932	0.881034		-0.137	0.087	0.117025	0.915789
A2M	A2M	366	0.033	0.082	0.685508	0.82138		-0.034	0.079	0.670396	0.992722
A4GALT	A4GALT	195	0.114	0.09	0.205971	0.432669		-0.134	0.09	0.138403	0.915789
ABCA2	ABCA2	356	0.088	0.078	0.260883	0.483431		-0.057	0.076	0.456046	0.981871
ABCB9	ABCB9	308	-0.031	0.082	0.704591	0.832228		-0.049	0.082	0.550719	0.992722
ABHD14A	ABHD14A	352	0.123	0.08	0.127393	0.331768		0	0.078	0.995698	0.999129
ABI3BP	ABI3BP	335	-0.069	0.07	0.326918	0.538291		-0.012	0.07	0.861468	0.995151
ACAN	NA	201	0.024	0.103	0.818057	0.906991		-0.111	0.098	0.258486	0.941328
ACE	ACE	264	0.277	0.083	0.00103522	0.178265		0.123	0.084	0.142363	0.915789
ACHE	ACHE	344	-0.103	0.082	0.213067	0.439965		-0.147	0.079	0.0647821	0.915789
ACTA1	NA	275	0.011	0.065	0.866894	0.927278		0.048	0.064	0.452979	0.981871
ACTB	ACTB	366	0.041	0.06	0.496624	0.680737		0.061	0.058	0.295613	0.957292
ACTBL2	NA	366	0.028	0.065	0.668459	0.809167		0.018	0.063	0.776681	0.995151
ACYP1	ACYP1	216	0.209	0.147	0.156758	0.37648		-0.156	0.138	0.262496	0.945269
ACYP2	ACYP2	237	0.11	0.113	0.331194	0.538291		-0.04	0.11	0.7127	0.992722
ADA2	ADA2	366	-0.017	0.086	0.845283	0.913671		-0.044	0.084	0.601289	0.992722
ADAM10	ADAM10	366	0.003	0.071	0.961255	0.982584		-0.093	0.069	0.180524	0.915789
ADAM11	ADAM11	366	0.123	0.077	0.112608	0.320454		0.048	0.075	0.525008	0.992722
ADAM15	ADAM15	353	0.056	0.053	0.289853	0.507737		0.006	0.051	0.909687	0.995151
ADAM22	ADAM22	366	0.116	0.078	0.13608	0.345633		0.012	0.076	0.872588	0.995151
ADAM23	ADAM23	356	0.2	0.086	0.0200752	0.212425		0.038	0.085	0.654448	0.992722
ADAM9	ADAM9	358	0.19	0.083	0.0231228	0.222245		-0.031	0.081	0.705926	0.992722
ADAMTS1	ADAMTS1	210	0.238	0.103	0.0220283	0.217999		0.011	0.098	0.91142	0.995151
ADAMTS2	ADAMTS2	323	0.12	0.098	0.223644	0.446927		-0.044	0.096	0.650798	0.992722
ADAMTS4	ADAMTS4	366	0.106	0.072	0.143117	0.357037		-0.065	0.07	0.352475	0.958815
ADAMTS8	ADAMTS8	289	0.104	0.077	0.178134	0.40061		0.051	0.075	0.50168	0.992722
ADAMTSL2	ADAMTSL2	183	0.212	0.104	0.0436893	0.229045		-0.158	0.104	0.132306	0.915789
ADGRB1	ADGRB1	366	0.154	0.084	0.0671452	0.257037		0.077	0.082	0.342722	0.958815
ADGRB2	ADGRB2	366	0.169	0.095	0.0752698	0.274092		0.091	0.092	0.326024	0.957292
ADGRB3	ADGRB3	317	-0.037	0.074	0.612219	0.769449		-0.018	0.073	0.804838	0.995151
ADGRL1	ADGRL1	366	0.165	0.08	0.0400816	0.227235		0.057	0.078	0.467323	0.981871
ADGRL3	ADGRL3	366	0.14	0.071	0.0496914	0.23376		0.033	0.069	0.630966	0.992722
ADIRF	ADIRF	211	-0.047	0.078	0.547429	0.716296		0.068	0.076	0.376669	0.965893
ADM	ADM	203	0.189	0.11	0.0879231	0.294687		-0.027	0.105	0.799729	0.995151
AEBP1	AEBP1	366	-0.01	0.084	0.905843	0.950787		-0.248	0.08	0.00214038	0.483267
AFM	AFM	366	-0.114	0.073	0.120759	0.327915		-0.006	0.071	0.933874	0.995151
AGA	AGA	359	0.066	0.066	0.3174	0.528077		0.028	0.064	0.658758	0.992722
AGRN	AGRN	366	0.115	0.078	0.142949	0.357037		0.004	0.076	0.957072	0.995151
AGT	AGT	366	0.068	0.077	0.371901	0.571103		-0.03	0.074	0.688068	0.992722
AHSG	AHSG	366	-0.153	0.085	0.0729091	0.271327		-0.095	0.083	0.251157	0.941328
AJAP1	AJAP1	366	0.191	0.089	0.0322426	0.227235		0.008	0.087	0.930153	0.995151
AKR1A1	AKR1A1	185	-0.002	0.122	0.984565	0.990376		0.071	0.118	0.545169	0.992722
ALB	ALB	366	-0.052	0.078	0.50841	0.68958		-0.063	0.076	0.411357	0.973945
ALCAM	ALCAM	366	0.173	0.08	0.031972	0.227235		0.041	0.078	0.605964	0.992722
ALDH1A1	ALDH1A1	259	0.146	0.094	0.122662	0.329069		-0.007	0.092	0.937802	0.995151
ALDOA	ALDOA	366	0.29	0.095	0.00233597	0.178265		0.056	0.093	0.550334	0.992722
ALDOB	NA	204	0.355	0.114	0.00206396	0.178265		-0.096	0.116	0.408575	0.973945
ALDOC	ALDOC	366	0.212	0.082	0.0102608	0.212425		0.004	0.08	0.960358	0.995151
AMBP	AMBP	366	-0.122	0.072	0.0882295	0.294687		-0.073	0.07	0.297448	0.957292
AMY1A	NA	217	0.148	0.12	0.219549	0.445188		0.027	0.118	0.82209	0.995151
AMY2B	AMY2B	275	0.181	0.112	0.106644	0.314518		0.092	0.11	0.401948	0.973945
ANG	ANG	366	-0.002	0.087	0.978055	0.987759		-0.197	0.084	0.0196877	0.710885
ANGPTL2	ANGPTL2	319	0.11	0.078	0.160547	0.37826		-0.088	0.076	0.250852	0.941328
ANGPTL7	ANGPTL7	281	-0.304	0.14	0.0311177	0.227235		-0.201	0.133	0.133642	0.915789
ANPEP	ANPEP	307	0.034	0.073	0.637486	0.786481		-0.025	0.072	0.723243	0.992722
ANXA2	ANXA2	204	-0.146	0.194	0.451722	0.64134		0.264	0.184	0.153116	0.915789
ANXA2P2	NA	204	-0.187	0.204	0.360689	0.562522		0.282	0.194	0.148005	0.915789
ANXA5	ANXA5	359	-0.05	0.08	0.535903	0.709193		0.066	0.077	0.392229	0.973945
AP2B1	AP2B1	324	0.224	0.093	0.016858	0.212425		0	0.093	0.997351	0.999129
APCS	APCS	366	-0.043	0.051	0.397167	0.595528		0.032	0.05	0.523529	0.992722
APLP1	APLP1	366	0.146	0.082	0.074335	0.273586		0.037	0.08	0.639659	0.992722
APLP2	APLP2	366	0.086	0.079	0.27463	0.493533		0	0.077	0.999117	0.999285
APOA1	APOA1	366	-0.132	0.078	0.0914066	0.294823		-0.062	0.076	0.415022	0.973945
APOA2	APOA2	366	-0.135	0.078	0.0851397	0.292408		-0.033	0.076	0.666083	0.992722
APOA4	NA	366	-0.073	0.06	0.221634	0.445939		-0.082	0.058	0.157026	0.915789
APOB	APOB	366	-0.012	0.054	0.821165	0.9085		0.026	0.053	0.619399	0.992722
APOC1	APOC1	366	-0.065	0.072	0.367597	0.567102		-0.019	0.07	0.781304	0.995151
APOC2	APOC2	366	0.016	0.05	0.754064	0.866234		0.017	0.049	0.726277	0.992722
APOC3	APOC3	366	-0.009	0.057	0.873313	0.930809		-0.008	0.055	0.891393	0.995151
APOD	APOD	366	-0.129	0.097	0.184752	0.40798		-0.183	0.094	0.0519274	0.912529
APOE	APOE	366	0.136	0.079	0.0862705	0.293303		-0.072	0.077	0.349644	0.958815
APOF	APOF	366	-0.075	0.072	0.30162	0.518616		-0.03	0.07	0.671473	0.992722
APOH	APOH	366	-0.121	0.072	0.0936117	0.297679		-0.067	0.07	0.340214	0.958815
APOL1	APOL1	366	-0.089	0.064	0.166429	0.386079		0.027	0.063	0.670586	0.992722
APOM	APOM	366	-0.108	0.075	0.150169	0.366106		-0.047	0.073	0.523809	0.992722
APP	APP	366	0.106	0.078	0.176709	0.399464		0.045	0.076	0.556929	0.992722
ARSA	ARSA	366	0.097	0.077	0.207583	0.433096		-0.071	0.075	0.34183	0.958815
ART3	ART3	366	0.119	0.072	0.098371	0.301898		0.037	0.07	0.59797	0.992722
ASAH1	ASAH1	360	-0.01	0.072	0.891973	0.942079		-0.129	0.069	0.0628471	0.915789
ASPH	ASPH	366	0.172	0.07	0.0149454	0.212425		-0.002	0.069	0.972171	0.995151
ATF6B	ATF6B	268	0.048	0.08	0.548481	0.716296		0.186	0.078	0.0169751	0.679769
ATOX1	ATOX1	250	-0.108	0.128	0.399204	0.595838		0.075	0.123	0.544372	0.992722
ATP1B2	ATP1B2	242	0.109	0.104	0.296689	0.514462		0.008	0.103	0.940951	0.995151
ATP6AP1	ATP6AP1	366	0.098	0.08	0.219166	0.445188		-0.022	0.077	0.778682	0.995151
ATP6AP2	ATP6AP2	366	-0.044	0.074	0.5518	0.717484		-0.011	0.071	0.876216	0.995151
ATRN	ATRN	366	-0.023	0.099	0.813369	0.905453		-0.061	0.096	0.524634	0.992722
AXL	AXL	366	0.097	0.078	0.215905	0.442406		-0.005	0.076	0.945405	0.995151
AZGP1	AZGP1	366	-0.184	0.079	0.0199929	0.212425		-0.11	0.077	0.153197	0.915789
B2M	B2M	366	0.137	0.072	0.0597343	0.246374		-0.061	0.071	0.387382	0.970421
B3GALNT1	B3GALNT1	366	0.096	0.08	0.233092	0.455946		0.001	0.078	0.990054	0.998233
B3GNT2	B3GNT2	366	0.121	0.08	0.13151	0.33788		-0.006	0.078	0.939162	0.995151
B3GNT9	B3GNT9	269	0.112	0.103	0.275211	0.493533		-0.121	0.099	0.222022	0.941328
B4GALNT1	B4GALNT1	241	0.047	0.106	0.656649	0.799162		0.055	0.1	0.586171	0.992722
B4GALT1	B4GALT1	358	0.117	0.086	0.172036	0.393562		-0.172	0.083	0.0377929	0.85463
B4GALT5	NA	259	0.104	0.11	0.345348	0.553457		-0.223	0.108	0.0396391	0.85463
B4GAT1	B4GAT1	366	0.121	0.078	0.120393	0.327588		0.084	0.075	0.26403	0.94533
BASP1	BASP1	366	0.276	0.105	0.00880339	0.210729		0.039	0.103	0.70196	0.992722
BCAM	BCAM	366	0.197	0.099	0.0474707	0.229045		0.016	0.097	0.872187	0.995151
BCAN	BCAN	366	0.074	0.069	0.28385	0.50295		0.011	0.067	0.86504	0.995151
BCHE	BCHE	366	-0.104	0.122	0.392987	0.589923		0.123	0.118	0.298408	0.957292
BDNF	BDNF	359	0.128	0.077	0.0992014	0.301898		0.014	0.075	0.848178	0.995151
BGN	BGN	366	0	0.082	0.997061	0.997808		-0.073	0.079	0.356627	0.960592
BLMH	BLMH	338	0.107	0.078	0.169325	0.390031		0.06	0.076	0.431129	0.981871
BLVRB	BLVRB	197	-0.154	0.1	0.125512	0.331768		0.022	0.091	0.807882	0.995151
BMP1	BMP1	343	0.051	0.077	0.505419	0.687688		0.01	0.075	0.894441	0.995151
BSG	BSG	366	0.175	0.078	0.024937	0.222987		0.014	0.076	0.857692	0.995151
BTD	BTD	366	0.148	0.074	0.0475143	0.229045		-0.021	0.073	0.777672	0.995151
C11orf87	C11orf87	241	0.157	0.119	0.189148	0.412911		0.123	0.115	0.284803	0.950421
C12orf49	C12orf49	359	0.028	0.087	0.743635	0.86035		0.089	0.083	0.284419	0.950421
C14orf37	ARMH4	366	0.156	0.063	0.0138136	0.212425		-0.013	0.062	0.82991	0.995151
C16orf89	C16orf89	366	0.171	0.086	0.0477568	0.229045		-0.114	0.084	0.175495	0.915789
C1QA	C1QA	366	0.092	0.095	0.333056	0.54066		-0.044	0.092	0.632975	0.992722
C1QB	C1QB	366	0.126	0.098	0.198065	0.422736		-0.022	0.095	0.820571	0.995151
C1QC	C1QC	366	0.1	0.101	0.32178	0.533373		-0.019	0.098	0.846527	0.995151
C1QL3	C1QL3	186	0.182	0.139	0.192693	0.417918		0.057	0.142	0.687499	0.992722
C1QTNF1	C1QTNF1	197	0.027	0.105	0.797295	0.895656		-0.102	0.102	0.319653	0.957292
C1QTNF3	C1QTNF3	350	0.071	0.064	0.26772	0.487294		0.004	0.063	0.943455	0.995151
C1QTNF4	C1QTNF4	293	0.093	0.076	0.224133	0.446927		0.046	0.076	0.543979	0.992722
C1R	C1R	366	0.083	0.078	0.28752	0.507701		-0.125	0.076	0.0988624	0.915789
C1RL	C1RL	366	-0.043	0.07	0.539095	0.710287		-0.05	0.068	0.46231	0.981871
C1S	C1S	366	0.105	0.093	0.260792	0.483431		-0.168	0.09	0.0636808	0.915789
C2	C2	366	0.064	0.104	0.54159	0.711469		-0.138	0.101	0.173406	0.915789
C2orf40	ECRG4	366	-0.123	0.072	0.0900586	0.294823		-0.144	0.07	0.0407418	0.863986
C3	C3	366	-0.065	0.08	0.421404	0.611288		-0.095	0.078	0.222552	0.941328
C4A	NA	366	-0.075	0.068	0.267372	0.487294		-0.103	0.066	0.117241	0.915789
C4B	C4B	366	-0.129	0.076	0.0915135	0.294823		-0.1	0.074	0.177902	0.915789
C4BPA	C4BPA	366	-0.005	0.05	0.92287	0.960993		0.03	0.048	0.531878	0.992722
C4orf48	NA	366	0.163	0.085	0.0568726	0.242277		0.04	0.083	0.633502	0.992722
C5	C5	366	-0.065	0.065	0.315484	0.527371		-0.009	0.063	0.881518	0.995151
C6	C6	366	-0.033	0.071	0.645413	0.792529		-0.066	0.069	0.342144	0.958815
C7	C7	366	0.181	0.099	0.0687072	0.26095		-0.143	0.096	0.139316	0.915789
C8A	C8A	366	-0.064	0.071	0.365543	0.565893		-0.076	0.068	0.269267	0.948706
C8B	C8B	366	-0.087	0.073	0.231345	0.453191		-0.089	0.071	0.209085	0.941328
C8G	C8G	366	-0.086	0.073	0.235709	0.459819		-0.044	0.071	0.532482	0.992722
C9	C9	366	0	0.082	0.998941	0.998941		-0.085	0.079	0.281423	0.950421
CA1	CA1	327	-0.011	0.068	0.874121	0.930809		-0.045	0.065	0.491793	0.988937
CA10	CA10	247	0.129	0.09	0.154013	0.373433		0.04	0.091	0.663084	0.992722
CA11	CA11	349	0.033	0.071	0.642665	0.789881		-0.007	0.07	0.924607	0.995151
CA2	CA2	283	-0.011	0.076	0.888339	0.940429		-0.026	0.072	0.724512	0.992722
CA4	CA4	319	0.166	0.082	0.0449018	0.229045		0.115	0.078	0.142862	0.915789
CACHD1	CACHD1	359	0.002	0.071	0.981972	0.990075		-0.037	0.069	0.590281	0.992722
CACNA2D1	CACNA2D1	366	0.215	0.084	0.0112715	0.212425		0.093	0.083	0.260339	0.94139
CACNA2D2	CACNA2D2	366	0.094	0.072	0.188286	0.412615		0.049	0.07	0.4853	0.983856
CACNA2D3	CACNA2D3	366	0.207	0.083	0.0132559	0.212425		0.098	0.081	0.231113	0.941328
CADM1	CADM1	366	0.158	0.073	0.0305661	0.227235		-0.003	0.071	0.963354	0.995151
CADM2	CADM2	366	0.157	0.08	0.0509519	0.23636		0.072	0.078	0.359118	0.961487
CADM3	CADM3	366	0.165	0.074	0.0270574	0.226998		0.014	0.073	0.84872	0.995151
CADM4	CADM4	366	0.124	0.078	0.111959	0.320454		-0.011	0.076	0.884342	0.995151
CALB1	CALB1	366	0.073	0.069	0.290065	0.507737		-0.049	0.067	0.46077	0.981871
CALM1	CALM1	366	0.198	0.089	0.0260121	0.224237		0.121	0.086	0.163767	0.915789
CALR	CALR	366	0.176	0.074	0.017825	0.212425		-0.02	0.073	0.7857	0.995151
CAMK2A	CAMK2A	366	0.202	0.092	0.0283187	0.227235		0.102	0.09	0.254622	0.941328
CAMK2B	CAMK2B	242	0.112	0.082	0.173023	0.394469		0.031	0.079	0.693603	0.992722
CAMK2D	CAMK2D	262	0.118	0.097	0.224015	0.446927		-0.025	0.095	0.789675	0.995151
CANT1	CANT1	366	0.145	0.073	0.047648	0.229045		0.03	0.071	0.670868	0.992722
CANX	CANX	366	0.107	0.069	0.119722	0.327588		0	0.067	0.997604	0.999129
CAPG	CAPG	234	-0.011	0.153	0.94466	0.971103		0.178	0.153	0.24373	0.941328
CARTPT	CARTPT	366	0.119	0.077	0.123266	0.330026		0.012	0.075	0.869973	0.995151
CASC4	CASC4	366	0.195	0.082	0.0185545	0.212425		0.029	0.081	0.722546	0.992722
CBLN1	CBLN1	366	0.019	0.076	0.804254	0.899149		-0.006	0.074	0.938655	0.995151
CBLN2	CBLN2	296	0.121	0.108	0.265445	0.485136		0.106	0.108	0.325479	0.957292
CBLN3	CBLN3	366	0.034	0.076	0.656796	0.799162		-0.002	0.074	0.977148	0.995151
CBLN4	CBLN4	366	0.206	0.09	0.0226528	0.220906		0.139	0.088	0.115248	0.915789
CBR1	CBR1	327	0.085	0.089	0.342218	0.550847		0.041	0.088	0.643548	0.992722
CBR3	NA	303	0.068	0.087	0.434037	0.626525		0.034	0.086	0.69058	0.992722
CCDC126	CCDC126	316	0.095	0.093	0.310628	0.526649		-0.005	0.092	0.953551	0.995151
CCER2	CCER2	294	0.217	0.094	0.0215978	0.216563		0.007	0.093	0.942995	0.995151
CCK	CCK	357	0.251	0.118	0.0342976	0.227235		-0.05	0.115	0.664889	0.992722
CCL14	CCL14	366	-0.091	0.092	0.322852	0.534487		-0.118	0.089	0.18624	0.916281
CCSMST1	C16orf91	308	0.102	0.082	0.213987	0.440997		0.003	0.081	0.967019	0.995151
CD109	CD109	366	0.141	0.088	0.107489	0.315601		-0.116	0.085	0.173913	0.915789
CD14	CD14	366	0.086	0.094	0.359003	0.561625		0.013	0.091	0.886337	0.995151
CD163	CD163	366	0.255	0.096	0.00817606	0.210729		-0.045	0.094	0.629395	0.992722
CD200	CD200	359	0.107	0.076	0.158862	0.376962		-0.014	0.074	0.855417	0.995151
CD248	CD248	281	0.371	0.122	0.00251124	0.178265		0.217	0.123	0.077993	0.915789
CD44	CD44	366	0.068	0.075	0.368275	0.567492		-0.094	0.073	0.201528	0.941328
CD55	CD55	366	0.17	0.078	0.0307016	0.227235		-0.016	0.077	0.833191	0.995151
CD59	CD59	366	0.162	0.081	0.0448719	0.229045		-0.029	0.079	0.70997	0.992722
CD5L	CD5L	366	0.024	0.075	0.749668	0.862667		-0.039	0.073	0.595626	0.992722
CD81	CD81	328	-0.011	0.084	0.895492	0.943678		-0.204	0.08	0.0114457	0.646566
CD9	CD9	360	-0.132	0.086	0.125674	0.331768		-0.241	0.082	0.00359197	0.527051
CD93	CD93	252	0.188	0.093	0.0456773	0.229045		-0.01	0.094	0.916764	0.995151
CD99	CD99	191	-0.086	0.132	0.514337	0.693394		-0.08	0.132	0.544455	0.992722
CD99L2	CD99L2	366	0.222	0.082	0.00718107	0.204698		0.007	0.081	0.931476	0.995151
CDH1	CDH1	187	-0.041	0.11	0.709789	0.834752		0.168	0.104	0.108866	0.915789
CDH10	CDH10	366	0.055	0.078	0.481248	0.666267		0.076	0.076	0.314572	0.957292
CDH11	CDH11	366	0.112	0.073	0.126751	0.331768		0.016	0.071	0.821508	0.995151
CDH13	CDH13	366	0.158	0.084	0.0596329	0.246374		0.128	0.081	0.115221	0.915789
CDH15	CDH15	366	0.046	0.084	0.584234	0.746211		0.06	0.082	0.464487	0.981871
CDH18	CDH18	342	0.163	0.077	0.0354877	0.227235		0.007	0.075	0.925632	0.995151
CDH2	CDH2	366	0.173	0.086	0.044537	0.229045		0.003	0.084	0.967301	0.995151
CDH22	CDH22	322	0.147	0.078	0.0598464	0.246374		-0.045	0.076	0.55162	0.992722
CDH4	CDH4	357	0.252	0.107	0.0194268	0.212425		0.044	0.105	0.67619	0.992722
CDH5	CDH5	366	0.128	0.088	0.145457	0.360855		-0.216	0.085	0.0112642	0.646566
CDH6	CDH6	366	0.174	0.072	0.0165131	0.212425		0.056	0.071	0.432806	0.981871
CDH7	CDH7	332	0.155	0.075	0.0402965	0.227235		-0.004	0.074	0.959054	0.995151
CDH8	CDH8	366	0.198	0.079	0.0130941	0.212425		0.063	0.078	0.418446	0.973945
CDH9	CDH9	239	0.33	0.118	0.00561477	0.178603		0.21	0.106	0.0496976	0.909534
CDKL1	CDKL1	275	0.244	0.11	0.0274242	0.227235		-0.075	0.109	0.492369	0.988937
CEL	NA	345	-0.063	0.181	0.727701	0.852735		0.029	0.173	0.865643	0.995151
CELSR2	CELSR2	366	0.186	0.083	0.0253151	0.222987		-0.024	0.081	0.77121	0.995151
CEMIP	CEMIP	352	0.089	0.086	0.303336	0.520897		0.152	0.084	0.0699337	0.915789
CENPF	NA	323	0.262	0.107	0.014931	0.212425		-0.059	0.106	0.576313	0.992722
CETP	CETP	313	-0.007	0.093	0.937767	0.968954		-0.125	0.09	0.165701	0.915789
CFB	CFB	366	-0.074	0.073	0.314633	0.527371		-0.086	0.071	0.228374	0.941328
CFD	CFD	366	-0.038	0.08	0.632044	0.782586		0.042	0.078	0.588439	0.992722
CFH	CFH	366	-0.013	0.103	0.903273	0.949467		-0.238	0.1	0.0173796	0.679769
CFHR1	CFHR1	366	-0.057	0.074	0.439242	0.629643		-0.036	0.072	0.61427	0.992722
CFHR2	CFHR2	366	0.059	0.083	0.476454	0.663048		-0.04	0.081	0.619165	0.992722
CFHR3	NA	194	-0.086	0.127	0.497162	0.680737		0.001	0.125	0.991508	0.998233
CFI	CFI	366	-0.142	0.09	0.116717	0.324862		-0.134	0.088	0.127012	0.915789
CFL1	CFL1	343	0.071	0.087	0.413565	0.604059		-0.039	0.085	0.645403	0.992722
CFP	CFP	317	-0.019	0.067	0.779286	0.88231		-0.027	0.066	0.685579	0.992722
CGREF1	CGREF1	366	0.265	0.092	0.0041364	0.178265		-0.004	0.09	0.965481	0.995151
CHAD	CHAD	366	0.029	0.061	0.630397	0.782586		-0.071	0.059	0.230015	0.941328
CHGA	CHGA	366	0.15	0.103	0.147242	0.362276		0.091	0.101	0.367629	0.963347
CHGB	CHGB	366	0.092	0.072	0.20067	0.425549		-0.02	0.07	0.774285	0.995151
CHI3L1	CHI3L1	366	0.156	0.101	0.122313	0.329069		-0.14	0.098	0.155887	0.915789
CHI3L2	CHI3L2	219	-0.01	0.105	0.925751	0.961701		-0.058	0.102	0.570979	0.992722
CHID1	CHID1	199	0.198	0.117	0.0925306	0.296453		-0.042	0.115	0.718414	0.992722
CHIT1	CHIT1	193	-0.038	0.147	0.797777	0.895656		-0.053	0.146	0.718036	0.992722
CHL1	CHL1	366	0.148	0.086	0.085748	0.293303		0.094	0.083	0.260714	0.94139
CHRD	CHRD	366	0.164	0.082	0.046343	0.229045		0.016	0.08	0.838336	0.995151
CHRDL1	CHRDL1	366	-0.039	0.096	0.687466	0.822988		-0.117	0.093	0.212713	0.941328
CHST10	CHST10	366	0.132	0.095	0.166453	0.386079		0.023	0.093	0.801109	0.995151
CHST15	CHST15	294	0.095	0.103	0.357398	0.55977		-0.08	0.099	0.417617	0.973945
CHST8	CHST8	263	0.097	0.055	0.0809125	0.285976		-0.007	0.054	0.890735	0.995151
CKB	CKB	357	0.137	0.1	0.171632	0.393312		0.128	0.098	0.190687	0.919702
CLASRP	NA	347	0.112	0.048	0.0188633	0.212425		0.008	0.047	0.870753	0.995151
CLEC11A	CLEC11A	366	0.026	0.077	0.736418	0.856296		-0.092	0.074	0.217498	0.941328
CLEC3B	CLEC3B	366	0.061	0.093	0.512041	0.692395		-0.103	0.09	0.250201	0.941328
CLIC1	CLIC1	341	0.076	0.102	0.457162	0.646732		0.024	0.1	0.811802	0.995151
CLIC4	CLIC4	324	-0.016	0.072	0.828368	0.908784		-0.031	0.071	0.663064	0.992722
CLN5	CLN5	366	0.025	0.083	0.764215	0.873388		-0.1	0.08	0.211505	0.941328
CLSTN1	CLSTN1	366	0.129	0.078	0.0974015	0.301223		0.062	0.076	0.412798	0.973945
CLSTN2	CLSTN2	366	0.104	0.069	0.135397	0.34521		-0.015	0.068	0.819348	0.995151
CLSTN3	CLSTN3	366	0.117	0.074	0.116177	0.324713		0.028	0.073	0.694989	0.992722
CLU	CLU	366	0.061	0.096	0.527751	0.704371		-0.106	0.093	0.254853	0.941328
CLUH	NA	220	0.291	0.119	0.0154774	0.212425		-0.075	0.12	0.529059	0.992722
CLUL1	CLUL1	309	0.063	0.088	0.469085	0.657604		-0.049	0.085	0.561161	0.992722
CNDP1	CNDP1	366	0.158	0.073	0.0304018	0.227235		0.009	0.071	0.902844	0.995151
CNR1	CNR1	308	0.129	0.07	0.066231	0.256477		0.039	0.068	0.568491	0.992722
CNTFR	CNTFR	366	0.175	0.071	0.014386	0.212425		0.081	0.069	0.243566	0.941328
CNTN1	CNTN1	366	0.162	0.075	0.0308995	0.227235		-0.01	0.073	0.886064	0.995151
CNTN2	CNTN2	366	0.104	0.07	0.135988	0.345633		-0.041	0.068	0.550558	0.992722
CNTN3	CNTN3	366	0.236	0.083	0.00448188	0.178603		0.134	0.081	0.0996557	0.915789
CNTN4	CNTN4	366	0.139	0.082	0.0908991	0.294823		0.024	0.08	0.765085	0.995151
CNTN6	CNTN6	366	0.099	0.083	0.236138	0.459884		-0.041	0.081	0.616603	0.992722
CNTNAP2	CNTNAP2	366	0.169	0.075	0.0242487	0.222987		0.062	0.073	0.393688	0.973945
CNTNAP4	CNTNAP4	366	0.059	0.078	0.448677	0.639391		0.071	0.076	0.347551	0.958815
CNTNAP5	CNTNAP5	264	0.023	0.054	0.668653	0.809167		0.037	0.052	0.482456	0.98205
COCH	COCH	366	0.025	0.086	0.773542	0.881034		-0.056	0.083	0.498622	0.990507
COL12A1	COL12A1	342	-0.007	0.088	0.934067	0.966625		0.003	0.086	0.973813	0.995151
COL14A1	COL14A1	342	0.08	0.101	0.427717	0.6191		-0.161	0.099	0.107055	0.915789
COL15A1	COL15A1	340	0.113	0.065	0.080344	0.285478		-0.07	0.064	0.271953	0.949728
COL18A1	COL18A1	366	0.148	0.088	0.0932216	0.297679		-0.115	0.085	0.180928	0.915789
COL1A1	COL1A1	366	0.01	0.083	0.907777	0.951208		-0.178	0.08	0.0273252	0.79809
COL1A2	COL1A2	366	0.005	0.085	0.951884	0.976741		-0.198	0.081	0.0154605	0.679769
COL28A1	COL28A1	278	-0.015	0.038	0.684747	0.821205		0.013	0.037	0.724503	0.992722
COL3A1	COL3A1	366	0.003	0.092	0.973231	0.987395		-0.26	0.088	0.00343909	0.527051
COL4A1	COL4A1	267	0.01	0.063	0.868248	0.927983		-0.035	0.061	0.560599	0.992722
COL4A2	COL4A2	330	0.087	0.089	0.324878	0.536511		-0.068	0.087	0.439665	0.981871
COL5A1	COL5A1	259	-0.163	0.105	0.120073	0.327588		0.03	0.099	0.75913	0.995151
COL6A1	COL6A1	366	0.086	0.075	0.252628	0.47774		-0.006	0.073	0.9362	0.995151
COL6A2	COL6A2	359	-0.15	0.074	0.0431636	0.229045		-0.068	0.072	0.344956	0.958815
COL6A3	COL6A3	366	0.062	0.069	0.368734	0.567544		-0.158	0.067	0.0180469	0.679769
COLEC12	COLEC12	366	0.167	0.071	0.0200029	0.212425		-0.044	0.07	0.527657	0.992722
COMP	COMP	366	-0.103	0.089	0.246455	0.475816		0.017	0.087	0.84672	0.995151
COTL1	COTL1	366	0.15	0.088	0.0873356	0.294647		-0.025	0.085	0.765388	0.995151
CP	CP	366	-0.052	0.099	0.602939	0.759845		-0.178	0.096	0.0635354	0.915789
CPAMD8	NA	195	0.061	0.106	0.564773	0.731141		-0.211	0.096	0.0298686	0.79809
CPB1	CPB1	282	0.066	0.103	0.522563	0.700246		0.078	0.1	0.437582	0.981871
CPB2	CPB2	366	-0.026	0.078	0.73644	0.856296		-0.056	0.076	0.464822	0.981871
CPD	CPD	259	0.278	0.095	0.00383261	0.178265		0.023	0.094	0.805652	0.995151
CPE	CPE	366	0.071	0.068	0.294517	0.512336		-0.02	0.066	0.76289	0.995151
CPN1	CPN1	267	-0.031	0.068	0.64882	0.79296		0.033	0.068	0.625783	0.992722
CPN2	CPN2	366	-0.082	0.068	0.226067	0.447169		-0.012	0.066	0.851165	0.995151
CPQ	CPQ	366	0.039	0.079	0.620597	0.776327		-0.05	0.077	0.517004	0.992722
CPVL	CPVL	366	0.006	0.067	0.92662	0.961701		-0.095	0.065	0.14798	0.915789
CRABP1	CRABP1	231	0.059	0.073	0.4166	0.6065		0.009	0.075	0.905432	0.995151
CRELD1	CRELD1	338	0.23	0.082	0.00546911	0.178603		0.016	0.08	0.844969	0.995151
CRISP3	CRISP3	258	-0.088	0.266	0.740023	0.859714		0.408	0.258	0.114898	0.915789
CRTAC1	CRTAC1	366	0.189	0.084	0.0242148	0.222987		0.024	0.082	0.768122	0.995151
CSF1	CSF1	366	0.093	0.091	0.308012	0.526219		-0.055	0.089	0.537067	0.992722
CSF1R	CSF1R	358	0.133	0.087	0.129226	0.335077		-0.11	0.085	0.194749	0.929231
CSF2RA	CSF2RA	211	0.235	0.107	0.029761	0.227235		0.013	0.105	0.902148	0.995151
CSPG4	CSPG4	366	0.137	0.09	0.130277	0.335357		0.052	0.088	0.555491	0.992722
CSPG5	CSPG5	366	0.118	0.077	0.124539	0.331442		0.03	0.075	0.684683	0.992722
CST3	CST3	366	0.16	0.09	0.0755829	0.274399		-0.018	0.088	0.840424	0.995151
CST6	CST6	366	0.266	0.076	0.000487318	0.162764		0.091	0.075	0.222072	0.941328
CSTB	CSTB	359	0.204	0.102	0.0469636	0.229045		0.076	0.1	0.448972	0.981871
CTBS	CTBS	366	0.088	0.077	0.249652	0.47774		-0.079	0.074	0.286106	0.950421
CTGF	CCN2	366	0.199	0.099	0.0452187	0.229045		-0.046	0.097	0.633789	0.992722
CTSA	CTSA	285	0.016	0.117	0.892718	0.942079		-0.168	0.113	0.140853	0.915789
CTSB	CTSB	366	0.089	0.066	0.177824	0.40061		-0.078	0.064	0.221746	0.941328
CTSC	CTSC	349	-0.044	0.078	0.577017	0.741959		-0.104	0.075	0.16811	0.915789
CTSD	CTSD	366	-0.028	0.081	0.73253	0.855387		-0.104	0.079	0.188606	0.916281
CTSF	CTSF	366	0.027	0.078	0.72945	0.852735		-0.136	0.075	0.0722716	0.915789
CTSH	CTSH	366	0.109	0.091	0.230238	0.45235		-0.042	0.088	0.631669	0.992722
CTSK	NA	366	0.091	0.079	0.251151	0.47774		-0.052	0.077	0.495759	0.988937
CTSL	CTSL	366	0.074	0.079	0.351594	0.553926		-0.024	0.077	0.755563	0.995151
CTSO	CTSO	366	0.113	0.074	0.127165	0.331768		-0.064	0.072	0.374827	0.963347
CTSS	CTSS	366	0.018	0.076	0.814636	0.905453		0.011	0.074	0.885083	0.995151
CTSZ	CTSZ	366	-0.02	0.081	0.806737	0.900419		-0.027	0.079	0.727962	0.992722
CUTA	CUTA	366	0.061	0.085	0.473672	0.661952		-0.069	0.083	0.407781	0.973945
CXADR	CXADR	233	0.101	0.103	0.330046	0.538291		0.024	0.099	0.809567	0.995151
CXCL12	CXCL12	366	-0.049	0.108	0.651868	0.795338		-0.277	0.104	0.00794893	0.646566
CXCL16	CXCL16	261	-0.137	0.109	0.212789	0.439965		-0.045	0.108	0.678503	0.992722
CXorf36	DIPK2B	366	0.072	0.082	0.380165	0.579134		-0.003	0.08	0.970465	0.995151
CYCS	CYCS	366	0.179	0.09	0.04772	0.229045		-0.003	0.088	0.974548	0.995151
CYTL1	CYTL1	351	0.03	0.099	0.760861	0.872032		-0.149	0.096	0.118865	0.915789
DAG1	DAG1	366	0.14	0.077	0.0710804	0.268104		-0.06	0.075	0.428282	0.981871
DBI	DBI	358	0.146	0.079	0.0657458	0.255718		-0.083	0.077	0.280291	0.950421
DCC	DCC	366	0.168	0.069	0.0155985	0.212425		0.078	0.067	0.247928	0.941328
DCD	DCD	366	-0.163	0.065	0.0122336	0.212425		0.026	0.063	0.687288	0.992722
DCN	DCN	366	-0.015	0.088	0.86366	0.927278		-0.215	0.085	0.0117713	0.646566
DDAH1	DDAH1	366	0.201	0.095	0.0339387	0.227235		0.002	0.092	0.986735	0.996431
DDB1	DDB1	259	0.319	0.143	0.0265903	0.226271		0.003	0.134	0.979261	0.995151
DDR1	DDR1	366	0.101	0.082	0.219382	0.445188		-0.102	0.08	0.203267	0.941328
DEFA1	DEFA1	295	-0.234	0.115	0.0431906	0.229045		-0.181	0.112	0.108938	0.915789
DES	NA	262	0.036	0.07	0.602402	0.759845		-0.017	0.069	0.811291	0.995151
DGCR2	DGCR2	299	0.144	0.087	0.0990177	0.301898		0.03	0.085	0.723636	0.992722
DKK3	DKK3	366	0.112	0.079	0.158984	0.376962		0.059	0.077	0.44287	0.981871
DLD	DLD	324	0.131	0.05	0.0091026	0.210729		-0.025	0.05	0.615858	0.992722
DLK2	DLK2	334	0.167	0.078	0.0336721	0.227235		0.047	0.076	0.536949	0.992722
DLST	DLST	270	0.003	0.078	0.968725	0.985694		0.048	0.078	0.53668	0.992722
DMKN	DMKN	221	-0.036	0.067	0.596898	0.7566		0.019	0.066	0.779567	0.995151
DMXL2	NA	365	-0.323	0.111	0.00395975	0.178265		-0.174	0.109	0.112271	0.915789
DNAAF1	DNAAF1	271	-0.175	0.113	0.122133	0.329069		-0.089	0.107	0.402363	0.973945
DNAH5	NA	232	0.123	0.107	0.250545	0.47774		0.005	0.102	0.961512	0.995151
DNAJC3	DNAJC3	366	0.056	0.101	0.57908	0.742467		-0.117	0.098	0.233219	0.941328
DNASE2	DNASE2	321	-0.045	0.089	0.616567	0.773458		-0.026	0.085	0.759804	0.995151
DNER	DNER	366	0.111	0.073	0.125721	0.331768		-0.022	0.071	0.750984	0.995151
DOCK10	NA	366	0.003	0.084	0.975383	0.987395		-0.089	0.081	0.274472	0.950421
DPP10	DPP10	285	0.144	0.092	0.118961	0.327588		0.031	0.088	0.727421	0.992722
DPP6	DPP6	358	0.186	0.078	0.0178783	0.212425		0.154	0.076	0.0430025	0.870238
DPP7	DPP7	366	0.042	0.078	0.58931	0.749556		-0.01	0.076	0.891699	0.995151
DPT	DPT	257	0.155	0.108	0.153936	0.373433		-0.13	0.104	0.213425	0.941328
DSC2	DSC2	366	0.1	0.081	0.218214	0.445188		-0.005	0.079	0.948355	0.995151
DSC3	DSC3	282	-0.048	0.102	0.638152	0.786504		0.07	0.099	0.482053	0.98205
DSG2	DSG2	359	0.068	0.07	0.330405	0.538291		-0.114	0.067	0.0927227	0.915789
DTD1	DTD1	324	0.137	0.095	0.150892	0.367197		0.017	0.092	0.851172	0.995151
ECM1	ECM1	366	0.092	0.082	0.260894	0.483431		-0.029	0.08	0.716358	0.992722
ECM2	ECM2	366	0.036	0.094	0.705152	0.832228		-0.262	0.09	0.00394499	0.527051
EDN3	EDN3	271	0.146	0.07	0.0367154	0.227235		0.027	0.065	0.680584	0.992722
EFCAB14	EFCAB14	366	0.218	0.083	0.0091484	0.210729		-0.072	0.081	0.379494	0.969257
EFEMP1	EFEMP1	366	0.151	0.082	0.0667128	0.256854		-0.157	0.08	0.0486209	0.909534
EFEMP2	EFEMP2	366	0.071	0.087	0.411842	0.604059		-0.156	0.084	0.0640356	0.915789
EFNA1	EFNA1	358	0.078	0.06	0.193311	0.418179		0	0.058	0.996193	0.999129
EFNA3	EFNA3	366	0.158	0.077	0.04009	0.227235		0.077	0.075	0.303967	0.957292
EFNB1	EFNB1	352	0.21	0.083	0.011371	0.212425		0.019	0.081	0.809538	0.995151
EFNB2	EFNB2	366	0.185	0.084	0.0280041	0.227235		0.042	0.082	0.607128	0.992722
EFNB3	EFNB3	196	0.125	0.121	0.299867	0.518074		0.062	0.112	0.578691	0.992722
EGFR	EGFR	270	0.007	0.091	0.940053	0.970002		-0.067	0.09	0.458479	0.981871
EIF4G3	EIF4G3	245	-0.057	0.1	0.568053	0.733255		0.094	0.094	0.320213	0.957292
ELN	ELN	242	0.046	0.112	0.684657	0.821205		-0.157	0.11	0.151945	0.915789
EMILIN1	EMILIN1	306	-0.175	0.086	0.0417858	0.229045		-0.082	0.083	0.323194	0.957292
EMILIN2	EMILIN2	245	0.108	0.106	0.311154	0.526871		-0.006	0.102	0.951273	0.995151
ENDOD1	ENDOD1	366	0.147	0.077	0.0562577	0.241673		0.029	0.075	0.70085	0.992722
ENO1	ENO1	366	0.194	0.094	0.0406505	0.227235		0.007	0.092	0.940821	0.995151
ENO2	ENO2	366	0.152	0.096	0.11366	0.320454		-0.035	0.094	0.710577	0.992722
ENPP2	ENPP2	366	-0.052	0.076	0.494801	0.680096		-0.189	0.073	0.00994832	0.646566
ENPP4	ENPP4	251	0.109	0.103	0.290233	0.507737		-0.053	0.1	0.594328	0.992722
ENPP6	ENPP6	289	0.01	0.076	0.899563	0.947058		-0.092	0.072	0.202291	0.941328
EPDR1	EPDR1	366	0.037	0.087	0.673725	0.813831		0.069	0.084	0.410802	0.973945
EPHA10	EPHA10	354	0.242	0.097	0.0125083	0.212425		-0.072	0.095	0.445981	0.981871
EPHA4	EPHA4	366	0.192	0.088	0.0288578	0.227235		0.063	0.086	0.463027	0.981871
EPHA5	EPHA5	366	0.21	0.08	0.00869653	0.210729		0.045	0.078	0.561288	0.992722
EPHA7	EPHA7	366	0.185	0.078	0.0180894	0.212425		-0.014	0.076	0.854489	0.995151
EPHB2	EPHB2	326	0.139	0.09	0.123513	0.330026		0.144	0.088	0.102877	0.915789
EPHB6	EPHB6	366	0.173	0.085	0.041555	0.229045		0.052	0.083	0.529136	0.992722
ERAP1	ERAP1	366	-0.021	0.08	0.795743	0.895268		0.08	0.078	0.307857	0.957292
ERP44	ERP44	263	0.137	0.088	0.120182	0.327588		-0.053	0.084	0.524008	0.992722
ESAM	ESAM	342	0.123	0.091	0.178735	0.40061		0.031	0.088	0.726407	0.992722
EXOC3L4	NA	364	-0.052	0.076	0.491287	0.676322		-0.103	0.073	0.16114	0.915789
EXT1	EXT1	220	-0.019	0.103	0.851903	0.920083		-0.01	0.103	0.919604	0.995151
EXT2	EXT2	238	-0.049	0.091	0.594624	0.754433		0.066	0.089	0.462566	0.981871
EXTL2	EXTL2	366	0.129	0.081	0.11076	0.320292		-0.017	0.079	0.833266	0.995151
F10	F10	366	-0.111	0.099	0.264979	0.484949		-0.165	0.096	0.0875624	0.915789
F11	F11	335	-0.011	0.064	0.866541	0.927278		0.003	0.063	0.965021	0.995151
F12	F12	366	-0.007	0.078	0.924444	0.961134		-0.129	0.076	0.0903793	0.915789
F13A1	F13A1	337	-0.086	0.082	0.294391	0.512336		-0.03	0.078	0.706265	0.992722
F13B	F13B	366	-0.135	0.076	0.0752933	0.274092		-0.017	0.074	0.813504	0.995151
F2	F2	366	-0.075	0.077	0.327678	0.538291		-0.108	0.075	0.149088	0.915789
F5	F5	366	-0.059	0.069	0.392874	0.589923		-0.188	0.066	0.00456501	0.554442
F9	F9	366	-0.012	0.073	0.871106	0.930294		-0.055	0.07	0.432987	0.981871
FABP3	FABP3	341	0.347	0.127	0.00671029	0.199221		0.117	0.123	0.343708	0.958815
FABP5	FABP5	342	-0.255	0.156	0.103472	0.30926		0.236	0.151	0.119911	0.915789
FAIM2	FAIM2	366	0.243	0.086	0.00471948	0.178603		0.081	0.084	0.332304	0.958815
FAM174A	FAM174A	208	0.323	0.122	0.00873308	0.210729		0.013	0.115	0.910538	0.995151
FAM198B	GASK1B	366	0.178	0.066	0.00750763	0.204698		-0.016	0.065	0.809022	0.995151
FAM19A2	TAFA2	218	0.342	0.114	0.00303234	0.178265		0.054	0.116	0.640735	0.992722
FAM19A5	TAFA5	366	0.19	0.081	0.0187415	0.212425		-0.002	0.079	0.978543	0.995151
FAM20C	FAM20C	366	0.046	0.084	0.582046	0.745554		-0.114	0.082	0.162278	0.915789
FAM234B	FAM234B	246	0.175	0.125	0.16325	0.381965		0.049	0.119	0.679989	0.992722
FAM3C	FAM3C	366	0.164	0.091	0.0738432	0.273586		0.005	0.089	0.959175	0.995151
FAM69C	DIPK1C	350	0.104	0.092	0.258832	0.482286		-0.006	0.09	0.946646	0.995151
FAP	NA	359	0.192	0.097	0.0478319	0.229045		-0.07	0.093	0.454023	0.981871
FAT2	FAT2	366	0.113	0.085	0.188312	0.412615		-0.016	0.083	0.846126	0.995151
FBLN1	FBLN1	366	0.071	0.08	0.374764	0.572839		-0.151	0.077	0.0515838	0.912529
FBLN2	FBLN2	366	0.096	0.077	0.217817	0.445188		-0.164	0.075	0.0294144	0.79809
FBLN5	FBLN5	366	0.063	0.11	0.568945	0.733697		-0.15	0.106	0.158519	0.915789
FBLN7	FBLN7	349	0.203	0.092	0.027797	0.227235		0.047	0.091	0.603944	0.992722
FBN1	FBN1	366	0.089	0.092	0.336163	0.543721		-0.18	0.089	0.043871	0.870238
FCGBP	FCGBP	366	-0.031	0.082	0.70456	0.832228		-0.074	0.08	0.356259	0.960592
FCGR2A	FCGR2A	334	-0.003	0.094	0.970711	0.986964		0.053	0.093	0.570587	0.992722
FCGR2C	NA	334	-0.005	0.094	0.957194	0.981436		0.052	0.093	0.572787	0.992722
FCGR3A	FCGR3A	336	0.055	0.084	0.513108	0.692663		0.083	0.081	0.305291	0.957292
FCGR3B	NA	291	0.119	0.095	0.210092	0.436521		0.047	0.091	0.608434	0.992722
FCN3	FCN3	232	-0.027	0.057	0.630561	0.782586		0.105	0.056	0.0606535	0.915789
FETUB	FETUB	366	-0.116	0.086	0.176136	0.398843		-0.013	0.083	0.877643	0.995151
FGA	FGA	366	-0.043	0.078	0.586323	0.746737		-0.067	0.076	0.374956	0.963347
FGB	FGB	366	-0.056	0.08	0.48523	0.669007		-0.103	0.078	0.187231	0.916281
FGFR1	FGFR1	366	0.144	0.073	0.0484595	0.230428		-0.003	0.071	0.969691	0.995151
FGFR2	FGFR2	366	0.154	0.095	0.108134	0.315601		0.058	0.093	0.535007	0.992722
FGFR3	FGFR3	366	0.081	0.079	0.304371	0.522002		-0.006	0.077	0.932751	0.995151
FGG	FGG	366	-0.06	0.079	0.451208	0.641291		-0.112	0.077	0.146033	0.915789
FGL2	FGL2	366	0.019	0.085	0.82665	0.908784		-0.196	0.082	0.0175412	0.679769
FITM1	FITM1	337	0.11	0.09	0.223653	0.446927		-0.065	0.088	0.457825	0.981871
FKBP1A	FKBP1A	318	0.107	0.109	0.327834	0.538291		0.085	0.108	0.430028	0.981871
FLNA	FLNA	300	0.099	0.073	0.175907	0.398843		0.044	0.072	0.5383	0.992722
FMOD	FMOD	366	0.03	0.075	0.692701	0.825289		-0.26	0.072	0.000337711	0.332934
FN1	FN1	366	0.143	0.099	0.148609	0.364296		-0.099	0.096	0.304234	0.957292
FOLR1	FOLR1	359	-0.037	0.088	0.676846	0.816862		-0.192	0.085	0.0236265	0.73407
FOLR2	FOLR2	366	0.166	0.087	0.0555969	0.241223		-0.006	0.084	0.94425	0.995151
FOLR3	NA	235	0.242	0.119	0.0432585	0.229045		0.048	0.117	0.684868	0.992722
FRMPD1	FRMPD1	366	0.115	0.074	0.121386	0.32895		-0.099	0.072	0.169692	0.915789
FRRS1L	FRRS1L	298	0.209	0.106	0.0491823	0.232182		0.076	0.104	0.466735	0.981871
FRZB	FRZB	366	0.114	0.081	0.162122	0.380659		-0.129	0.079	0.101583	0.915789
FSCN1	FSCN1	290	0.148	0.09	0.102687	0.307601		-0.105	0.089	0.23751	0.941328
FSTL1	FSTL1	366	-0.003	0.081	0.967489	0.98556		-0.171	0.078	0.0289876	0.79809
FSTL3	FSTL3	270	-0.02	0.09	0.826404	0.908784		0.018	0.087	0.835507	0.995151
FSTL4	FSTL4	366	0.082	0.073	0.262719	0.484129		0.024	0.071	0.741766	0.995151
FSTL5	FSTL5	366	0.006	0.081	0.943355	0.970973		-0.028	0.078	0.722273	0.992722
FTH1	FTH1	220	0.109	0.108	0.31725	0.528077		0.002	0.099	0.983359	0.995608
FUCA1	FUCA1	366	-0.001	0.077	0.989761	0.991988		-0.074	0.075	0.324789	0.957292
FUCA2	FUCA2	357	-0.045	0.072	0.535578	0.709193		-0.036	0.07	0.605771	0.992722
FURIN	FURIN	214	0.023	0.125	0.856208	0.922495		0.043	0.117	0.715705	0.992722
FUT11	FUT11	243	0.025	0.097	0.800159	0.896822		-0.058	0.097	0.547381	0.992722
FXYD6	FXYD6	200	-0.116	0.103	0.261835	0.483952		-0.141	0.104	0.177136	0.915789
GAA	GAA	366	0.158	0.083	0.0587016	0.245079		-0.032	0.081	0.695192	0.992722
GALNS	GALNS	274	0.082	0.085	0.330953	0.538291		-0.059	0.086	0.492569	0.988937
GALNT1	GALNT1	258	0.104	0.093	0.268486	0.48736		0.094	0.09	0.299377	0.957292
GALNT10	GALNT10	366	0.086	0.079	0.275113	0.493533		-0.126	0.076	0.100457	0.915789
GALNT13	GALNT13	359	0.045	0.076	0.553816	0.719045		0.031	0.074	0.671789	0.992722
GALNT15	GALNT15	265	-0.014	0.094	0.880913	0.935533		-0.17	0.094	0.0713891	0.915789
GALNT16	GALNT16	275	0.068	0.087	0.438046	0.628603		-0.043	0.086	0.619768	0.992722
GALNT17	GALNT17	184	0.097	0.152	0.52466	0.700946		-0.15	0.142	0.291146	0.953406
GALNT18	GALNT18	366	0.105	0.069	0.129473	0.335077		-0.041	0.067	0.540878	0.992722
GALNT2	GALNT2	366	0.083	0.076	0.277591	0.495142		-0.051	0.074	0.495949	0.988937
GALNT6	GALNT6	254	0.171	0.103	0.0980041	0.30169		-0.033	0.101	0.747576	0.995151
GALNT7	GALNT7	366	0.097	0.068	0.154973	0.37508		0.006	0.066	0.933037	0.995151
GANAB	GANAB	366	0.057	0.069	0.412696	0.604059		-0.03	0.067	0.650655	0.992722
GAP43	GAP43	366	0.257	0.107	0.016506	0.212425		0.067	0.104	0.522167	0.992722
GAPDH	GAPDH	366	0.01	0.072	0.889954	0.941392		0.041	0.07	0.553994	0.992722
GAPDHS	NA	321	0.083	0.076	0.27962	0.497433		-0.043	0.074	0.563203	0.992722
GAS6	GAS6	366	0.104	0.093	0.263944	0.484381		-0.064	0.09	0.480278	0.98205
GBA	GBA	302	0.021	0.074	0.775547	0.881063		-0.1	0.069	0.14852	0.915789
GC	GC	366	-0.172	0.092	0.0617635	0.250023		-0.131	0.089	0.143296	0.915789
GDA	GDA	366	0.283	0.096	0.00337036	0.178265		0.048	0.094	0.609504	0.992722
GDF11	GDF11	343	0.087	0.085	0.309709	0.526649		0.025	0.082	0.764702	0.995151
GDI1	NA	366	0.22	0.091	0.0160018	0.212425		-0.003	0.089	0.977526	0.995151
GDI2	GDI2	272	0.039	0.075	0.60344	0.759845		0.051	0.073	0.482262	0.98205
GFRA2	GFRA2	366	0.203	0.096	0.034585	0.227235		0.099	0.093	0.290926	0.953406
GGCT	GGCT	337	0.184	0.074	0.0126734	0.212425		0.062	0.072	0.386904	0.970421
GGH	GGH	366	0.079	0.069	0.250745	0.47774		0.004	0.067	0.952438	0.995151
GINM1	GINM1	211	-0.052	0.259	0.842395	0.913079		-0.383	0.255	0.133903	0.915789
GLDN	GLDN	366	0.032	0.075	0.664525	0.807096		0.072	0.072	0.318266	0.957292
GLG1	GLG1	351	0.121	0.083	0.147229	0.362276		0.03	0.081	0.710318	0.992722
GLO1	GLO1	232	0.432	0.202	0.0334495	0.227235		-0.016	0.21	0.937872	0.995151
GLOD4	GLOD4	202	0.179	0.118	0.129918	0.335077		0.079	0.114	0.493242	0.988937
GLRX	GLRX	341	0.125	0.08	0.119636	0.327588		0.03	0.078	0.703392	0.992722
GM2A	GM2A	366	0.119	0.074	0.110428	0.320026		0.009	0.072	0.896775	0.995151
GMFB	GMFB	351	0.245	0.088	0.00583052	0.181153		-0.062	0.087	0.478573	0.98205
GMFG	NA	339	0.267	0.091	0.00350056	0.178265		-0.075	0.09	0.41056	0.973945
GNAS	GNAS	311	-0.016	0.068	0.817404	0.906991		-0.062	0.067	0.353814	0.958815
GNPTG	GNPTG	366	0.123	0.092	0.182463	0.405607		-0.103	0.089	0.250159	0.941328
GNRH1	GNRH1	242	0.01	0.087	0.906664	0.950787		-0.004	0.08	0.955769	0.995151
GNS	GNS	358	0.043	0.09	0.629325	0.782586		-0.15	0.087	0.0870276	0.915789
GOLIM4	GOLIM4	366	0.155	0.076	0.0420174	0.229045		0.054	0.074	0.469805	0.981871
GOLM1	GOLM1	366	0.137	0.073	0.0614403	0.250023		-0.016	0.071	0.826063	0.995151
GOT1	GOT1	366	0.249	0.091	0.00640279	0.194412		-0.003	0.089	0.972818	0.995151
GOT2	GOT2	366	0.128	0.073	0.0822622	0.287703		0.073	0.071	0.308773	0.957292
GPC1	GPC1	366	0.021	0.07	0.765488	0.874095		0.057	0.068	0.401127	0.973945
GPC4	NA	252	-0.026	0.104	0.80555	0.899845		-0.091	0.102	0.37381	0.963347
GPI	GPI	248	0.121	0.094	0.201619	0.426883		0.16	0.093	0.0867151	0.915789
GPLD1	GPLD1	366	-0.041	0.072	0.575349	0.740526		-0.031	0.07	0.660328	0.992722
GPNMB	GPNMB	250	-0.005	0.093	0.959331	0.98212		-0.169	0.094	0.0717749	0.915789
GPR158	GPR158	359	0.162	0.08	0.0431843	0.229045		-0.064	0.078	0.409171	0.973945
GPR37	GPR37	366	0.128	0.086	0.140061	0.35306		-0.02	0.084	0.810763	0.995151
GPR37L1	GPR37L1	349	0.104	0.131	0.426898	0.618585		0.115	0.127	0.36566	0.963347
GPX3	GPX3	366	-0.001	0.098	0.99417	0.99566		-0.102	0.095	0.284605	0.950421
GPX5	NA	194	0.073	0.094	0.437154	0.628603		-0.087	0.085	0.310074	0.957292
GRB2	GRB2	239	0.164	0.097	0.0920254	0.295543		0.119	0.099	0.23344	0.941328
GRIA2	GRIA2	326	0.111	0.08	0.167476	0.387157		0.04	0.078	0.603816	0.992722
GRIA4	GRIA4	366	0.075	0.07	0.290706	0.507737		0.072	0.068	0.29116	0.953406
GRN	GRN	345	-0.209	0.223	0.348737	0.553457		0.325	0.215	0.131178	0.915789
GSN	GSN	366	0.032	0.085	0.701876	0.832228		-0.171	0.082	0.0371668	0.85463
GSS	GSS	359	0.245	0.087	0.00532767	0.178603		-0.003	0.086	0.967857	0.995151
GSTO1	GSTO1	345	0.146	0.099	0.142596	0.357037		0.047	0.097	0.630594	0.992722
GSTP1	GSTP1	352	0.083	0.094	0.375026	0.572839		0.109	0.09	0.228441	0.941328
GZMH	NA	332	0.063	0.065	0.330139	0.538291		-0.004	0.064	0.944784	0.995151
HABP2	HABP2	366	-0.063	0.075	0.401144	0.595838		-0.048	0.073	0.511585	0.992722
HAPLN4	HAPLN4	271	0.083	0.101	0.411671	0.604059		0.101	0.099	0.310071	0.957292
HAVCR2	HAVCR2	297	0.13	0.083	0.115372	0.323138		-0.166	0.079	0.0378694	0.85463
HBA1	HBA1	366	0.007	0.062	0.912254	0.952909		-0.044	0.06	0.465381	0.981871
HBB	HBB	366	-0.001	0.062	0.985187	0.990376		-0.034	0.06	0.577401	0.992722
HBD	HBD	366	0.001	0.06	0.989299	0.991988		-0.031	0.058	0.597061	0.992722
HBZ	NA	344	0.013	0.065	0.844039	0.913079		-0.047	0.063	0.453728	0.981871
HDHD2	HDHD2	211	0.114	0.138	0.412718	0.604059		-0.095	0.132	0.470143	0.981871
HEG1	HEG1	359	0.265	0.089	0.00297294	0.178265		0.045	0.087	0.60678	0.992722
HEPACAM	HEPACAM	240	0.205	0.095	0.0321284	0.227235		-0.027	0.094	0.776987	0.995151
HEXA	HEXA	366	-0.002	0.048	0.967855	0.98556		-0.052	0.046	0.26385	0.94533
HEXB	HEXB	366	0.069	0.079	0.380912	0.579611		-0.159	0.076	0.0373855	0.85463
HFE2	NA	220	0.2	0.102	0.05185	0.23802		0.004	0.098	0.963831	0.995151
HGFAC	HGFAC	366	-0.097	0.071	0.169796	0.390443		-0.101	0.069	0.142884	0.915789
HLA-A.P01891	NA	347	0.089	0.109	0.413708	0.604059		-0.091	0.106	0.387878	0.970421
HLA-A.P10314	NA	316	0.071	0.106	0.502686	0.685294		-0.139	0.103	0.176735	0.915789
HLA-A.P16189	NA	347	0.097	0.111	0.382499	0.580043		-0.096	0.108	0.373914	0.963347
HLA-A.P18462	NA	316	0.062	0.104	0.552076	0.717484		-0.133	0.101	0.188504	0.916281
HLA-A.Q09160	NA	323	-0.039	0.09	0.666792	0.809114		-0.081	0.087	0.353561	0.958815
HLA-C.P04222	NA	360	0.071	0.085	0.400449	0.595838		-0.12	0.082	0.141511	0.915789
HLA-C.P10321	NA	366	0.031	0.084	0.708405	0.833858		-0.12	0.081	0.14138	0.915789
HLA-C.P30499	NA	366	0.05	0.082	0.544619	0.713344		-0.115	0.079	0.147071	0.915789
HLA-C.P30501	NA	360	0.042	0.087	0.635089	0.785629		-0.111	0.084	0.186478	0.916281
HLA-C.P30505	NA	338	0.007	0.09	0.941179	0.970159		-0.082	0.087	0.342608	0.958815
HLA-C.Q07000	NA	360	0.055	0.086	0.5221	0.700246		-0.12	0.083	0.147553	0.915789
HLA-C.Q29865	NA	366	0.084	0.086	0.328563	0.538291		-0.117	0.083	0.160558	0.915789
HLA-C.Q29963	NA	366	0.059	0.087	0.497305	0.680737		-0.116	0.085	0.169887	0.915789
HLA-C.Q9TNN7	NA	338	0.003	0.092	0.978174	0.987759		-0.082	0.088	0.35595	0.960592
HLA-DRA	HLA-DRA	248	-0.025	0.101	0.802701	0.898164		-0.029	0.094	0.756514	0.995151
HLA-G	NA	334	0.024	0.087	0.783896	0.885714		-0.053	0.084	0.53091	0.992722
HLA-H	NA	360	0.024	0.09	0.79404	0.895222		-0.05	0.087	0.565573	0.992722
HP	HP	366	-0.095	0.082	0.248824	0.47774		0.074	0.08	0.358628	0.961487
HPR	NA	284	-0.071	0.064	0.266534	0.486461		0.075	0.064	0.240754	0.941328
HPRT1	HPRT1	353	0.264	0.118	0.0252929	0.222987		0.133	0.117	0.25539	0.941328
HPX	HPX	366	-0.148	0.08	0.0656496	0.255718		-0.151	0.078	0.0539594	0.912529
HRG	HRG	366	-0.015	0.076	0.840499	0.913079		-0.088	0.074	0.234193	0.941328
HS6ST2	NA	291	0.163	0.104	0.118466	0.327588		0.013	0.101	0.8961	0.995151
HS6ST3	HS6ST3	366	0.171	0.089	0.0546525	0.239768		0.056	0.087	0.520686	0.992722
HSP90B1	HSP90B1	366	0.151	0.095	0.112777	0.320454		0.089	0.093	0.338085	0.958815
HSP90B2P	NA	359	0.076	0.118	0.519268	0.698632		0.217	0.113	0.0563392	0.915789
HSPA13	HSPA13	366	-0.006	0.077	0.941839	0.970159		-0.082	0.075	0.272265	0.949728
HSPA1A	HSPA1A	348	0.168	0.104	0.108192	0.315601		0.064	0.102	0.530802	0.992722
HSPA2	NA	203	0.052	0.114	0.647799	0.79296		0.22	0.104	0.0362779	0.85463
HSPA5	HSPA5	366	0.189	0.079	0.0168776	0.212425		0.033	0.077	0.67328	0.992722
HSPA6	NA	183	0.069	0.141	0.625877	0.780739		0.025	0.131	0.849336	0.995151
HSPA8	HSPA8	366	0.2	0.094	0.0341461	0.227235		0.157	0.092	0.0879887	0.915789
HSPA9	NA	312	0.098	0.096	0.309955	0.526649		0.213	0.092	0.0213217	0.722025
HSPE1	HSPE1	303	0.077	0.071	0.279093	0.497157		-0.051	0.07	0.461218	0.981871
HSPG2	HSPG2	366	0.091	0.097	0.349639	0.553457		-0.1	0.094	0.286653	0.950421
HTRA1	HTRA1	366	0.145	0.098	0.139698	0.352809		-0.152	0.095	0.109433	0.915789
HYAL1	HYAL1	220	-0.159	0.118	0.179015	0.40061		-0.063	0.115	0.585169	0.992722
HYI	NA	309	-0.104	0.093	0.263883	0.484381		-0.094	0.091	0.299118	0.957292
HYOU1	HYOU1	366	0.203	0.081	0.0126933	0.212425		0.029	0.079	0.718458	0.992722
ICAM1	ICAM1	312	-0.294	0.095	0.0022881	0.178265		-0.057	0.094	0.544914	0.992722
ICAM2	ICAM2	349	0.113	0.081	0.160354	0.37826		-0.011	0.079	0.889756	0.995151
ICAM5	ICAM5	366	0.153	0.084	0.0685976	0.26095		0.083	0.082	0.311848	0.957292
ICOSLG	ICOSLG	366	0.165	0.092	0.0748105	0.273827		0.053	0.09	0.556703	0.992722
IDS	IDS	366	0.066	0.068	0.335859	0.543721		-0.009	0.066	0.886568	0.995151
IFI30	IFI30	186	-0.114	0.116	0.329944	0.538291		-0.212	0.12	0.0783749	0.915789
IFNAR1	IFNAR1	200	0.032	0.125	0.800115	0.896822		0.172	0.116	0.141207	0.915789
IFNAR2	IFNAR2	281	0.392	0.102	0.000161087	0.0717373		0.016	0.103	0.872733	0.995151
IGF2	IGF2	366	0.047	0.085	0.584805	0.746227		-0.19	0.082	0.021588	0.722025
IGF2R	IGF2R	349	0.058	0.08	0.470758	0.658569		0.018	0.078	0.819455	0.995151
IGFALS	IGFALS	366	-0.088	0.081	0.276174	0.493686		-0.054	0.079	0.490373	0.988937
IGFBP2	IGFBP2	366	0.097	0.082	0.239206	0.46383		-0.121	0.08	0.129781	0.915789
IGFBP3	IGFBP3	366	0.021	0.098	0.833959	0.908784		-0.154	0.095	0.105819	0.915789
IGFBP4	IGFBP4	366	0.057	0.085	0.505718	0.687688		-0.1	0.082	0.226825	0.941328
IGFBP5	IGFBP5	366	0.02	0.077	0.790075	0.891503		-0.131	0.074	0.0766906	0.915789
IGFBP6	IGFBP6	366	-0.064	0.079	0.416741	0.6065		-0.188	0.076	0.0135331	0.679769
IGFBP7	IGFBP7	366	-0.053	0.076	0.483233	0.666942		-0.142	0.073	0.0533566	0.912529
IGHA1	NA	366	-0.115	0.075	0.126041	0.331768		-0.045	0.073	0.5371	0.992722
IGHD	NA	359	0.046	0.063	0.462326	0.651549		0.005	0.061	0.931032	0.995151
IGHG1	NA	366	-0.108	0.083	0.19357	0.418179		0.135	0.08	0.0950645	0.915789
IGHG2	NA	366	-0.179	0.099	0.0712401	0.268104		-0.061	0.096	0.526227	0.992722
IGHG3	NA	366	-0.008	0.113	0.944936	0.971103		-0.059	0.11	0.591825	0.992722
IGHG4	NA	366	-0.199	0.093	0.0333562	0.227235		0.007	0.091	0.93599	0.995151
IGHM	NA	366	-0.021	0.092	0.821458	0.9085		-0.061	0.089	0.496814	0.989185
IGHV1-2	NA	366	-0.173	0.093	0.0638992	0.25284		-0.02	0.091	0.82617	0.995151
IGHV1-3	NA	230	0.141	0.125	0.261899	0.483952		-0.027	0.128	0.834418	0.995151
IGHV1-46	NA	323	0.122	0.11	0.27005	0.489196		0.089	0.107	0.407082	0.973945
IGHV1-58	NA	323	-0.119	0.075	0.112881	0.320454		-0.001	0.073	0.98443	0.995608
IGHV1-69	NA	366	-0.204	0.087	0.0195145	0.212425		0.008	0.085	0.923485	0.995151
IGHV1-69-2	NA	310	-0.168	0.103	0.102363	0.307601		0.147	0.101	0.145573	0.915789
IGHV2-70	NA	207	-0.032	0.111	0.777261	0.882209		0.282	0.11	0.0109533	0.646566
IGHV2-70D	NA	325	-0.118	0.09	0.190849	0.414593		0.035	0.088	0.695144	0.992722
IGHV3-13	NA	352	-0.102	0.102	0.315836	0.527371		0.096	0.098	0.328913	0.958815
IGHV3-15	NA	278	-0.079	0.127	0.535654	0.709193		-0.013	0.115	0.908162	0.995151
IGHV3-30	NA	366	-0.185	0.11	0.0948543	0.29847		0.135	0.107	0.207909	0.941328
IGHV3-43	NA	297	-0.199	0.117	0.0902468	0.294823		0.126	0.116	0.278606	0.950421
IGHV3-43D	NA	366	-0.118	0.183	0.52078	0.699258		-0.087	0.178	0.624049	0.992722
IGHV3-49	NA	366	-0.119	0.07	0.0881976	0.294687		-0.073	0.068	0.28475	0.950421
IGHV3-64	NA	190	-0.147	0.07	0.0356354	0.227235		0.076	0.07	0.283446	0.950421
IGHV3-64D	NA	366	-0.058	0.078	0.45811	0.646972		0.004	0.076	0.958365	0.995151
IGHV3-7	NA	366	-0.155	0.094	0.100134	0.303353		-0.034	0.091	0.710539	0.992722
IGHV3-72	NA	366	-0.067	0.09	0.452906	0.642338		-0.002	0.087	0.977303	0.995151
IGHV3-74	NA	334	-0.178	0.084	0.0337925	0.227235		-0.026	0.082	0.750087	0.995151
IGHV4-28	NA	340	-0.068	0.071	0.33464	0.542572		-0.07	0.07	0.319418	0.957292
IGHV4-30-2	NA	342	0.035	0.067	0.601512	0.759845		-0.028	0.065	0.668483	0.992722
IGHV4-30-4	NA	366	-0.077	0.082	0.348972	0.553457		-0.008	0.08	0.916887	0.995151
IGHV4-31	NA	349	0.015	0.062	0.814134	0.905453		0.051	0.06	0.397695	0.973945
IGHV4-34	NA	366	-0.077	0.082	0.350482	0.553926		-0.008	0.08	0.916878	0.995151
IGHV4-4	NA	357	-0.105	0.099	0.288771	0.507737		-0.151	0.097	0.119475	0.915789
IGHV5-10-1	NA	328	0.14	0.212	0.508097	0.68958		-0.276	0.207	0.182089	0.915789
IGHV5-51	NA	366	-0.139	0.091	0.127062	0.331768		0.021	0.089	0.80889	0.995151
IGHV6-1	NA	366	-0.12	0.093	0.199219	0.423142		0.034	0.091	0.708209	0.992722
IGKC	NA	366	-0.186	0.086	0.0325086	0.227235		-0.014	0.085	0.864197	0.995151
IGKV1-12	NA	194	-0.03	0.142	0.83304	0.908784		-0.026	0.136	0.848678	0.995151
IGKV1-13	NA	366	-0.097	0.077	0.207795	0.433096		0.033	0.075	0.657433	0.992722
IGKV1-17	NA	235	-0.176	0.078	0.0253316	0.222987		-0.01	0.076	0.893049	0.995151
IGKV1-27	NA	185	-0.12	0.105	0.254096	0.477783		0.055	0.103	0.592512	0.992722
IGKV1-33	NA	366	-0.134	0.08	0.0940978	0.297902		-0.027	0.078	0.724679	0.992722
IGKV1-5	NA	365	-0.083	0.07	0.235761	0.459819		-0.032	0.068	0.633845	0.992722
IGKV2-24	NA	366	-0.155	0.07	0.0271854	0.226998		-0.05	0.068	0.463027	0.981871
IGKV2-29	NA	366	-0.178	0.083	0.0316661	0.227235		-0.028	0.081	0.729888	0.993004
IGKV2D-26	NA	366	-0.18	0.082	0.0286903	0.227235		-0.03	0.08	0.706405	0.992722
IGKV2D-30	NA	366	-0.172	0.078	0.0285312	0.227235		-0.027	0.076	0.726342	0.992722
IGKV3-11	NA	366	-0.064	0.084	0.443392	0.632876		-0.04	0.081	0.618983	0.992722
IGKV3-15	NA	341	-0.347	0.266	0.194065	0.418179		-0.294	0.257	0.2529	0.941328
IGKV3-20	NA	366	-0.176	0.078	0.0245131	0.222987		-0.055	0.076	0.473774	0.98205
IGKV3D-15	NA	359	-0.071	0.081	0.378882	0.577838		0.063	0.079	0.424889	0.981871
IGKV3D-20	NA	366	-0.309	0.1	0.00212152	0.178265		-0.059	0.098	0.546841	0.992722
IGKV4-1	NA	360	-0.111	0.077	0.149899	0.366106		-0.028	0.075	0.707516	0.992722
IGLC1	NA	366	-0.172	0.095	0.0722785	0.270795		0.138	0.093	0.138116	0.915789
IGLC2	NA	366	-0.034	0.113	0.763042	0.872795		0.176	0.109	0.107562	0.915789
IGLC7	NA	366	-0.011	0.093	0.909589	0.952314		0.084	0.09	0.352965	0.958815
IGLL1	IGLL1	357	-0.1	0.072	0.164837	0.384331		-0.104	0.069	0.13556	0.915789
IGLL5	NA	366	-0.185	0.097	0.0567855	0.242277		0.131	0.094	0.166066	0.915789
IGLON5	IGLON5	366	0.121	0.073	0.0991027	0.301898		0.01	0.071	0.885399	0.995151
IGLV1-36	NA	351	-0.024	0.094	0.796091	0.895268		-0.014	0.092	0.880836	0.995151
IGLV1-44	NA	292	-0.002	0.07	0.978887	0.987759		-0.015	0.068	0.82268	0.995151
IGLV1-47	NA	359	-0.027	0.083	0.749523	0.862667		-0.089	0.081	0.269842	0.948706
IGLV1-51	NA	358	-0.147	0.088	0.0966024	0.300141		-0.105	0.085	0.2182	0.941328
IGLV2-11	NA	243	-0.013	0.093	0.888173	0.940429		-0.127	0.093	0.173628	0.915789
IGLV2-8	NA	349	0.019	0.183	0.916221	0.954814		0.035	0.177	0.845291	0.995151
IGLV3-1	NA	351	0.123	0.078	0.113332	0.320454		0.103	0.074	0.164786	0.915789
IGLV3-10	NA	366	0.168	0.098	0.086498	0.293303		0.042	0.095	0.656808	0.992722
IGLV3-12	NA	359	-0.203	0.092	0.0283568	0.227235		-0.102	0.09	0.256771	0.941328
IGLV3-16	NA	366	-0.081	0.089	0.367573	0.567102		0.002	0.087	0.98319	0.995608
IGLV3-19	NA	366	0.071	0.075	0.348086	0.553457		0.004	0.073	0.95101	0.995151
IGLV3-27	NA	340	0.234	0.381	0.538971	0.710287		0.169	0.376	0.653043	0.992722
IGLV3-9	NA	366	-0.221	0.094	0.0187821	0.212425		-0.105	0.091	0.252507	0.941328
IGLV7-46	NA	365	-0.027	0.096	0.775077	0.881063		0.011	0.092	0.90657	0.995151
IGLV8-61	NA	348	0.07	0.077	0.366081	0.566069		-0.03	0.074	0.690151	0.992722
IGLV9-49	NA	366	-0.153	0.076	0.0448743	0.229045		-0.06	0.074	0.416551	0.973945
IGSF21	IGSF21	366	0.218	0.077	0.00463198	0.178603		0.077	0.075	0.303854	0.957292
IGSF8	IGSF8	366	0.146	0.084	0.0830966	0.289107		0.008	0.082	0.917637	0.995151
IL18BP	IL18BP	366	0.141	0.084	0.0958475	0.29849		-0.064	0.082	0.436816	0.981871
IL1RAP	IL1RAP	366	0.026	0.06	0.668144	0.809167		0.008	0.058	0.894053	0.995151
IL1RAPL1	IL1RAPL1	220	0.144	0.113	0.206663	0.433096		-0.002	0.109	0.981939	0.995608
IL6ST	IL6ST	366	0.124	0.083	0.136444	0.345899		0.014	0.081	0.859924	0.995151
IMPA1	IMPA1	347	0.179	0.095	0.0610895	0.250023		0.032	0.092	0.726133	0.992722
IMPAD1	IMPAD1	366	0.182	0.086	0.0337106	0.227235		-0.023	0.084	0.779128	0.995151
ING2	ING2	205	-0.045	0.111	0.68409	0.821205		0.047	0.113	0.676926	0.992722
INPP5D	NA	352	-0.175	0.174	0.314818	0.527371		0.14	0.169	0.409409	0.973945
ISLR	ISLR	366	0.1	0.071	0.158324	0.376962		-0.109	0.069	0.114845	0.915789
ISLR2	ISLR2	354	0.192	0.092	0.0383205	0.227235		0.026	0.09	0.76883	0.995151
ITGBL1	ITGBL1	248	0.089	0.115	0.437597	0.628603		-0.084	0.112	0.453838	0.981871
ITIH1	ITIH1	366	-0.066	0.06	0.272083	0.490558		-0.016	0.058	0.777393	0.995151
ITIH2	ITIH2	366	-0.082	0.062	0.185077	0.408025		-0.044	0.06	0.468191	0.981871
ITIH3	ITIH3	366	0.03	0.066	0.646377	0.79296		-0.022	0.064	0.725253	0.992722
ITIH4	ITIH4	366	-0.055	0.066	0.409608	0.604059		-0.07	0.064	0.278029	0.950421
ITIH5	ITIH5	366	0.094	0.086	0.276397	0.493686		-0.169	0.083	0.0418127	0.870238
ITM2B	ITM2B	366	-0.074	0.073	0.309985	0.526649		-0.063	0.071	0.373338	0.963347
JAM2	JAM2	338	0.079	0.091	0.383757	0.580187		0.007	0.088	0.937059	0.995151
JAM3	JAM3	366	0.125	0.087	0.149304	0.36533		-0.007	0.084	0.935283	0.995151
JCHAIN	JCHAIN	366	-0.109	0.096	0.256922	0.479396		-0.009	0.093	0.92336	0.995151
KCTD12	KCTD12	271	0.045	0.141	0.749354	0.862667		-0.006	0.137	0.965677	0.995151
KDM2A	NA	323	0.096	0.083	0.252816	0.47774		0.03	0.083	0.718978	0.992722
KIAA0319	KIAA0319	345	-0.021	0.097	0.830105	0.908784		0.224	0.093	0.0168573	0.679769
KIAA0319L	KIAA0319L	359	0.116	0.094	0.215029	0.441588		-0.088	0.092	0.340762	0.958815
KIAA1549L	KIAA1549L	353	0.2	0.097	0.040386	0.227235		0.085	0.094	0.365867	0.963347
KIT	KIT	366	0.149	0.077	0.0535748	0.239768		0.023	0.075	0.761478	0.995151
KITLG	KITLG	194	-0.014	0.12	0.906037	0.950787		-0.104	0.114	0.36292	0.963347
KLK11	KLK11	341	-0.017	0.078	0.828073	0.908784		-0.108	0.076	0.155227	0.915789
KLK6	KLK6	366	0.148	0.077	0.0562568	0.241673		-0.032	0.075	0.673012	0.992722
KLK7	KLK7	235	0.148	0.13	0.254269	0.477783		-0.188	0.128	0.145125	0.915789
KLKB1	KLKB1	366	-0.068	0.064	0.289207	0.507737		-0.039	0.063	0.537851	0.992722
KNG1	KNG1	366	-0.095	0.071	0.182216	0.405607		-0.08	0.069	0.244803	0.941328
KRT1	KRT1	366	-0.144	0.104	0.167614	0.387157		0.109	0.101	0.283753	0.950421
KRT10	KRT10	366	-0.13	0.135	0.336883	0.544227		0.012	0.131	0.926764	0.995151
KRT12	NA	313	-0.131	0.115	0.256829	0.479396		0.122	0.11	0.271255	0.949728
KRT14	KRT14	208	-0.187	0.21	0.374063	0.572839		0.27	0.196	0.169066	0.915789
KRT16	KRT16	366	-0.055	0.08	0.491549	0.676322		0.076	0.078	0.331208	0.958815
KRT18	NA	356	-0.109	0.105	0.298969	0.517387		0.085	0.101	0.401207	0.973945
KRT2	NA	366	0.058	0.112	0.603327	0.759845		0.01	0.109	0.92466	0.995151
KRT222	NA	301	-0.129	0.077	0.0947242	0.29847		-0.008	0.074	0.913549	0.995151
KRT24	NA	293	-0.279	0.139	0.0463839	0.229045		0.008	0.137	0.953768	0.995151
KRT26	NA	256	-0.308	0.187	0.099989	0.303353		0.244	0.174	0.160142	0.915789
KRT27	NA	278	-0.077	0.187	0.679805	0.819693		0.068	0.178	0.703044	0.992722
KRT28	NA	278	-0.077	0.187	0.681052	0.820456		0.068	0.178	0.700991	0.992722
KRT5	KRT5	366	-0.101	0.11	0.35637	0.559266		0.155	0.106	0.147162	0.915789
KRT6B	NA	330	-0.051	0.098	0.605126	0.76125		0.075	0.092	0.418422	0.973945
KRT9	KRT9	366	-0.152	0.096	0.113154	0.320454		0.125	0.093	0.177888	0.915789
L1CAM	L1CAM	366	0.13	0.07	0.0658436	0.255718		0.134	0.068	0.0495666	0.909534
LAIR1	LAIR1	323	-0.038	0.1	0.706623	0.833228		0.003	0.098	0.977038	0.995151
LAIR2	NA	259	0.086	0.114	0.449392	0.639391		-0.087	0.117	0.458744	0.981871
LAMA2	LAMA2	366	0.117	0.094	0.215175	0.441588		-0.159	0.091	0.0813525	0.915789
LAMA4	LAMA4	319	0.108	0.093	0.249718	0.47774		-0.052	0.091	0.567825	0.992722
LAMA5	LAMA5	235	-0.033	0.101	0.745079	0.86035		-0.065	0.097	0.49896	0.990507
LAMB1	LAMB1	366	0.051	0.092	0.578465	0.742392		-0.126	0.089	0.156776	0.915789
LAMB2	LAMB2	366	0.158	0.088	0.0745794	0.273731		-0.079	0.086	0.360895	0.962386
LAMC1	LAMC1	366	0.084	0.088	0.341105	0.550382		-0.119	0.086	0.164969	0.915789
LAMP1	LAMP1	366	0.089	0.076	0.240447	0.465561		0.006	0.073	0.938108	0.995151
LAMP2	LAMP2	366	0.149	0.071	0.0370392	0.227235		0.014	0.07	0.835128	0.995151
LBP	LBP	366	-0.004	0.082	0.960746	0.982584		-0.058	0.08	0.466283	0.981871
LCAT	LCAT	366	0.002	0.073	0.975715	0.987395		-0.037	0.07	0.599949	0.992722
LCN2	LCN2	318	-0.068	0.096	0.479133	0.664027		-0.13	0.093	0.161467	0.915789
LCP1	LCP1	366	0.067	0.091	0.457456	0.646732		0.004	0.088	0.966049	0.995151
LDHA	LDHA	366	0.212	0.081	0.00898719	0.210729		-0.006	0.079	0.93933	0.995151
LDHAL6A	NA	360	0.179	0.071	0.0124874	0.212425		-0.028	0.07	0.688102	0.992722
LDHB	LDHB	366	0.183	0.077	0.0187917	0.212425		-0.087	0.076	0.251674	0.941328
LFNG	LFNG	316	0.011	0.077	0.88369	0.936992		0.002	0.074	0.979509	0.995151
LGALS1	LGALS1	366	0.032	0.073	0.660888	0.803408		-0.054	0.071	0.443871	0.981871
LGALS3	LGALS3	340	0.022	0.09	0.80218	0.898164		0.012	0.089	0.897024	0.995151
LGALS3BP	LGALS3BP	366	0.021	0.074	0.782301	0.884973		-0.145	0.072	0.0448332	0.870238
LGMN	LGMN	295	-0.129	0.081	0.111581	0.320454		-0.061	0.078	0.429536	0.981871
LILRA2	LILRA2	219	0.049	0.123	0.691207	0.825248		0.158	0.125	0.207404	0.941328
LINGO1	LINGO1	366	0.098	0.072	0.172972	0.394469		0.039	0.07	0.578783	0.992722
LIPA	LIPA	188	-0.118	0.133	0.375173	0.572839		-0.15	0.128	0.243917	0.941328
LMAN1	LMAN1	356	0.123	0.094	0.190754	0.414593		0.011	0.093	0.905113	0.995151
LMAN2	LMAN2	366	0.15	0.074	0.0427113	0.229045		-0.058	0.072	0.421434	0.979192
LOX	LOX	191	-0.037	0.157	0.815507	0.905666		-0.162	0.154	0.293249	0.957292
LRG1	LRG1	366	-0.073	0.103	0.482134	0.666345		-0.099	0.1	0.324657	0.957292
LRP1	LRP1	366	0.108	0.081	0.18546	0.408195		-0.057	0.079	0.474546	0.98205
LRP11	LRP11	366	0.119	0.076	0.117587	0.326602		-0.03	0.074	0.681796	0.992722
LRP1B	LRP1B	297	0.054	0.069	0.434098	0.626525		0.087	0.067	0.19164	0.920976
LRP8	LRP8	247	0.203	0.108	0.0599339	0.246374		0.025	0.104	0.813548	0.995151
LRRC4	NA	366	0.068	0.067	0.314009	0.527371		0.035	0.066	0.597891	0.992722
LRRC4B	LRRC4B	366	0.098	0.074	0.183703	0.406523		0.032	0.072	0.652629	0.992722
LRRN1	LRRN1	259	-0.068	0.08	0.398074	0.595551		0.045	0.079	0.570947	0.992722
LRRTM2	LRRTM2	329	0.159	0.091	0.0819501	0.287703		0.109	0.088	0.214276	0.941328
LRTM2	LRTM2	192	0.344	0.132	0.00974485	0.212425		-0.136	0.13	0.299532	0.957292
LSAMP	LSAMP	366	0.183	0.076	0.0164448	0.212425		0.033	0.074	0.660137	0.992722
LSR	LSR	282	0.138	0.107	0.198766	0.422852		-0.144	0.106	0.176364	0.915789
LTBP1	LTBP1	366	0.111	0.127	0.383651	0.580187		-0.126	0.123	0.306777	0.957292
LTBP2	LTBP2	366	0.018	0.114	0.872447	0.930809		-0.083	0.111	0.45538	0.981871
LTBP4	LTBP4	366	0.04	0.086	0.637544	0.786481		-0.101	0.083	0.225076	0.941328
LTF	LTF	311	-0.189	0.091	0.0383321	0.227235		-0.033	0.088	0.706439	0.992722
LUM	LUM	366	-0.137	0.096	0.157601	0.376962		-0.282	0.093	0.00253209	0.483267
LY6H	LY6H	366	0.174	0.086	0.0440512	0.229045		0.086	0.084	0.304375	0.957292
LYNX1	LYNX1	366	0.165	0.093	0.0777676	0.279294		-0.001	0.091	0.992456	0.998434
LYVE1	LYVE1	366	0.224	0.09	0.0129836	0.212425		-0.033	0.088	0.704429	0.992722
LYZ	LYZ	366	-0.108	0.103	0.295143	0.512758		-0.148	0.1	0.139295	0.915789
MAG	MAG	366	0.131	0.08	0.104334	0.309488		0.122	0.078	0.118591	0.915789
MAN1A1	MAN1A1	366	0.129	0.077	0.0957825	0.29849		-0.035	0.075	0.639915	0.992722
MAN1A2	MAN1A2	303	0.112	0.092	0.225989	0.447169		-0.028	0.09	0.756554	0.995151
MAN1B1	MAN1B1	250	0.116	0.095	0.220371	0.445369		-0.078	0.093	0.404299	0.973945
MAN1C1	MAN1C1	366	0.095	0.087	0.272682	0.490975		-0.135	0.084	0.109487	0.915789
MAN2A1	MAN2A1	366	0.111	0.086	0.197681	0.422736		-0.003	0.083	0.975394	0.995151
MAN2A2	MAN2A2	366	0.142	0.087	0.102242	0.307601		0.033	0.085	0.700743	0.992722
MAN2B2	MAN2B2	286	0.067	0.082	0.414967	0.605236		0	0.08	0.997633	0.999129
MANBA	MANBA	366	0.011	0.071	0.877333	0.932471		-0.105	0.069	0.130594	0.915789
MANEAL	MANEAL	366	0.125	0.07	0.0742974	0.273586		0.091	0.068	0.180036	0.915789
MANSC1	MANSC1	366	0.223	0.093	0.0168495	0.212425		0.051	0.091	0.573455	0.992722
MARCKS	MARCKS	366	0.161	0.076	0.0347077	0.227235		0.01	0.074	0.894263	0.995151
MASP1	MASP1	366	-0.003	0.105	0.976309	0.987395		-0.119	0.101	0.242579	0.941328
MATN2	MATN2	312	0.187	0.091	0.0398064	0.227235		0.065	0.089	0.467382	0.981871
MB	MB	224	0.071	0.115	0.536141	0.709193		0.161	0.109	0.141366	0.915789
MCAM	MCAM	366	0.181	0.074	0.0143462	0.212425		0.007	0.072	0.922506	0.995151
MDGA1	MDGA1	360	-0.091	0.083	0.27023	0.489196		-0.029	0.08	0.720252	0.992722
MDGA2	MDGA2	287	0.028	0.13	0.827037	0.908784		0.09	0.125	0.470357	0.981871
MDH1	MDH1	366	0.221	0.093	0.0187916	0.212425		0.008	0.091	0.934385	0.995151
MDH2	MDH2	268	0.114	0.107	0.289016	0.507737		-0.004	0.102	0.968199	0.995151
MDK	MDK	214	0.105	0.106	0.320692	0.532339		-0.029	0.102	0.778918	0.995151
MDN1	MDN1	295	0.01	0.035	0.76813	0.876364		0.018	0.035	0.610526	0.992722
MEGF10	MEGF10	366	0.161	0.076	0.0353246	0.227235		0.033	0.074	0.660701	0.992722
MEGF8	MEGF8	366	0.123	0.078	0.113948	0.320494		0.071	0.076	0.347861	0.958815
MEGF9	MEGF9	366	0.181	0.087	0.0379653	0.227235		0.06	0.085	0.479036	0.98205
MELTF	MELTF	245	0.005	0.091	0.958176	0.98169		0.029	0.086	0.735171	0.995151
MENT	C1orf56	268	-0.014	0.09	0.874375	0.930809		-0.19	0.089	0.0329457	0.846452
MERTK	MERTK	256	-0.047	0.09	0.602519	0.759845		-0.065	0.084	0.44378	0.981871
METRN	METRN	331	-0.106	0.084	0.207054	0.433096		-0.103	0.081	0.207314	0.941328
METRNL	METRNL	366	0.042	0.075	0.573822	0.739273		-0.008	0.073	0.912418	0.995151
METTL18	NA	366	0.056	0.057	0.323654	0.53515		-0.008	0.055	0.883906	0.995151
MFAP4	MFAP4	276	0.098	0.1	0.331093	0.538291		0.003	0.099	0.974126	0.995151
MFGE8	MFGE8	366	0.093	0.076	0.221392	0.445939		-0.094	0.074	0.202715	0.941328
MFRP	MFRP	268	-0.137	0.086	0.113694	0.320454		-0.213	0.081	0.00925595	0.646566
MGAT1	MGAT1	366	0.049	0.101	0.630779	0.782586		-0.136	0.098	0.16668	0.915789
MGAT2	MGAT2	317	0.096	0.091	0.290736	0.507737		0.025	0.087	0.770294	0.995151
MGAT3	MGAT3	277	0.051	0.095	0.589658	0.749556		0.005	0.091	0.960368	0.995151
MGAT5	MGAT5	355	0.089	0.087	0.306236	0.523856		-0.036	0.084	0.667371	0.992722
MGP	MGP	366	-0.066	0.106	0.534021	0.709193		-0.147	0.103	0.154791	0.915789
MIA	MIA	317	-0.112	0.085	0.188395	0.412615		-0.214	0.083	0.0098507	0.646566
MIA3	MIA3	344	0.035	0.122	0.775126	0.881063		-0.016	0.117	0.89325	0.995151
MIF	MIF	316	0.235	0.091	0.0104645	0.212425		0.072	0.09	0.423802	0.981829
MINPP1	MINPP1	366	0.137	0.081	0.0909901	0.294823		-0.066	0.079	0.406209	0.973945
MLEC	MLEC	366	0.2	0.076	0.00860248	0.210729		0.018	0.074	0.810381	0.995151
MMP11	NA	366	0.018	0.087	0.833768	0.908784		-0.107	0.084	0.202773	0.941328
MMP14	MMP14	310	0.035	0.095	0.714263	0.839275		-0.175	0.093	0.0603117	0.915789
MMP17	MMP17	276	0.175	0.082	0.0336619	0.227235		0.153	0.078	0.0510841	0.912529
MMP2	MMP2	366	0.028	0.086	0.743965	0.86035		-0.141	0.083	0.0894694	0.915789
MMRN2	MMRN2	366	0.191	0.092	0.0390651	0.227235		-0.015	0.09	0.8706	0.995151
MOG	MOG	366	0.092	0.078	0.238957	0.46383		0.033	0.076	0.664016	0.992722
MPZ	MPZ	343	0.035	0.097	0.721571	0.846373		-0.229	0.095	0.016341	0.679769
MRC1	MRC1	366	0.205	0.092	0.026984	0.226998		0.078	0.09	0.387039	0.970421
MRC2	MRC2	333	0.093	0.087	0.282295	0.500859		-0.167	0.084	0.0465748	0.888913
MSLN	MSLN	366	0.012	0.063	0.854136	0.921005		-0.013	0.062	0.838193	0.995151
MSN	MSN	366	0.153	0.079	0.0526424	0.239218		0.085	0.077	0.268058	0.948706
MST1	MST1	366	-0.141	0.073	0.0531062	0.239696		-0.11	0.071	0.122424	0.915789
MST1L	NA	366	-0.144	0.074	0.0503349	0.234754		-0.112	0.072	0.119761	0.915789
MSTN	MSTN	366	0.151	0.073	0.0399695	0.227235		-0.047	0.071	0.511121	0.992722
MT1A	NA	349	0.141	0.083	0.0914476	0.294823		-0.077	0.081	0.342362	0.958815
MT1B	NA	281	-0.017	0.089	0.844051	0.913079		-0.119	0.083	0.153419	0.915789
MT1E	MT1E	296	0.034	0.084	0.68838	0.823345		-0.119	0.08	0.13766	0.915789
MT3	MT3	366	0.215	0.093	0.020586	0.212793		-0.132	0.09	0.145011	0.915789
MXRA7	MXRA7	321	0.096	0.095	0.309531	0.526649		-0.008	0.091	0.931678	0.995151
MXRA8	MXRA8	366	0.04	0.075	0.599194	0.75879		-0.09	0.073	0.218175	0.941328
MYDGF	MYDGF	351	0.2	0.105	0.0575281	0.242755		0.032	0.103	0.75358	0.995151
MYOC	MYOC	352	-0.028	0.081	0.729339	0.852735		-0.14	0.078	0.0737195	0.915789
NAGA	NAGA	273	0.007	0.096	0.940234	0.970002		-0.044	0.094	0.640974	0.992722
NAGLU	NAGLU	366	-0.11	0.073	0.131831	0.338054		-0.113	0.071	0.110181	0.915789
NAXE	NAXE	366	0.261	0.09	0.00397143	0.178265		0.037	0.088	0.678808	0.992722
NBL1	NBL1	366	0.087	0.08	0.276405	0.493686		-0.022	0.078	0.775262	0.995151
NCAM1	NCAM1	366	0.15	0.078	0.0547374	0.239768		0.045	0.076	0.553995	0.992722
NCAM2	NCAM2	366	0.167	0.076	0.0294581	0.227235		0.049	0.075	0.508335	0.992722
NCAN	NCAN	366	0.199	0.085	0.0203521	0.212425		0.103	0.083	0.216126	0.941328
NCMAP	NCMAP	332	-0.079	0.09	0.382007	0.580043		-0.178	0.086	0.0385932	0.85463
NDRG2	NDRG2	317	0.132	0.078	0.0915806	0.294823		-0.036	0.076	0.634373	0.992722
NDRG4	NDRG4	358	0.171	0.083	0.0403594	0.227235		-0.018	0.081	0.82804	0.995151
NDST1	NDST1	366	0.175	0.129	0.177159	0.399804		0.07	0.126	0.578724	0.992722
NECTIN1	NECTIN1	366	0.14	0.076	0.0651293	0.255169		0.052	0.074	0.48374	0.982183
NEDD8	NEDD8	265	0.163	0.098	0.0971554	0.301159		0.038	0.098	0.69459	0.992722
NEFL	NEFL	199	0.012	0.261	0.964369	0.984261		-0.363	0.266	0.17389	0.915789
NEGR1	NEGR1	366	0.099	0.073	0.173958	0.395925		0.065	0.071	0.357861	0.961487
NELL2	NELL2	366	0.149	0.08	0.0624589	0.250586		0.065	0.078	0.406402	0.973945
NENF	NENF	366	0.122	0.076	0.108181	0.315601		-0.032	0.074	0.663799	0.992722
NEO1	NEO1	366	0.158	0.076	0.0386101	0.227235		0.036	0.074	0.631887	0.992722
NEU1	NEU1	237	0.247	0.132	0.0619443	0.250023		-0.024	0.128	0.849153	0.995151
NFASC	NFASC	366	0.156	0.076	0.0413037	0.229045		0.041	0.074	0.581303	0.992722
NGFR	NGFR	266	0.127	0.074	0.0864773	0.293303		-0.084	0.072	0.24516	0.941328
NID1	NID1	366	-0.064	0.09	0.474567	0.66251		-0.107	0.087	0.220048	0.941328
NID2	NID2	366	0.017	0.099	0.863902	0.927278		-0.153	0.095	0.108988	0.915789
NLGN1	NLGN1	353	0.114	0.081	0.164014	0.383081		0.012	0.079	0.875758	0.995151
NLGN2	NLGN2	359	0.112	0.072	0.119721	0.327588		0	0.07	0.99529	0.999129
NLGN4X	NLGN4X	213	0.057	0.093	0.537642	0.709772		-0.084	0.089	0.349621	0.958815
NOTCH2	NOTCH2	344	0.098	0.088	0.264539	0.484807		-0.075	0.083	0.371317	0.963347
NOTCH3	NOTCH3	289	0.258	0.157	0.101075	0.305512		-0.132	0.155	0.393037	0.973945
NOV	CCN3	366	0.097	0.08	0.225454	0.447169		-0.029	0.078	0.708054	0.992722
NPC2	NPC2	366	0.059	0.077	0.449001	0.639391		-0.014	0.075	0.856066	0.995151
NPDC1	NPDC1	366	0.019	0.089	0.829002	0.908784		0.01	0.087	0.910954	0.995151
NPEPPS	NPEPPS	353	0.116	0.065	0.0766128	0.276634		0.007	0.063	0.915862	0.995151
NPEPPSL1	NA	252	0.168	0.096	0.0806757	0.285896		-0.003	0.091	0.97193	0.995151
NPM1	NA	289	0.183	0.096	0.0575999	0.242755		0.053	0.098	0.589564	0.992722
NPPC	NPPC	366	0.163	0.077	0.0350529	0.227235		-0.053	0.075	0.481762	0.98205
NPTN	NPTN	332	0.138	0.081	0.0898507	0.294823		0.061	0.078	0.433024	0.981871
NPTX1	NPTX1	366	0.109	0.071	0.123987	0.330633		0.078	0.069	0.257009	0.941328
NPTX2	NPTX2	366	0.126	0.076	0.0979507	0.30169		0.115	0.074	0.120142	0.915789
NPTXR	NPTXR	366	0.136	0.075	0.0695338	0.263165		0.1	0.073	0.170552	0.915789
NPY	NPY	288	0.046	0.093	0.617905	0.773685		-0.133	0.089	0.136743	0.915789
NRCAM	NRCAM	366	0.161	0.08	0.0447647	0.229045		0.064	0.078	0.413462	0.973945
NRGN	NRGN	292	0.248	0.142	0.0822623	0.287703		0.094	0.143	0.509888	0.992722
NRN1	NRN1	366	0.181	0.089	0.0420434	0.229045		0.017	0.087	0.844157	0.995151
NRP1	NRP1	366	0.105	0.084	0.211897	0.438905		-0.015	0.082	0.856451	0.995151
NRP2	NRP2	366	0.147	0.084	0.0829016	0.289107		-0.014	0.082	0.861097	0.995151
NRXN1	NRXN1	366	0.139	0.078	0.0760041	0.27518		0.053	0.076	0.486827	0.985455
NRXN2	NRXN2	366	0.126	0.073	0.0876054	0.294687		0.019	0.072	0.788316	0.995151
NRXN2.P58401	NA	366	0.165	0.079	0.0378319	0.227235		-0.031	0.077	0.684214	0.992722
NRXN3	NRXN3	366	0.12	0.074	0.104366	0.309488		0.072	0.072	0.316284	0.957292
NSF	NSF	255	0.371	0.097	0.000156578	0.0717373		-0.043	0.099	0.662902	0.992722
NSG1	NSG1	366	0.157	0.079	0.0486383	0.230428		-0.076	0.077	0.32451	0.957292
NTM	NTM	366	0.12	0.077	0.119621	0.327588		0.044	0.075	0.556742	0.992722
NTNG1	NTNG1	366	0.091	0.069	0.188724	0.412659		0.018	0.067	0.793195	0.995151
NTRK2	NTRK2	366	0.143	0.083	0.084793	0.291968		0.062	0.081	0.444703	0.981871
NTRK3	NTRK3	331	0.116	0.09	0.196593	0.422263		0.076	0.087	0.380158	0.969257
NUCB1	NUCB1	366	0.087	0.069	0.207184	0.433096		-0.029	0.067	0.665154	0.992722
NUCB2	NUCB2	366	-0.008	0.075	0.914229	0.953492		-0.114	0.072	0.117084	0.915789
NUTF2	NUTF2	250	0.351	0.104	0.000876431	0.178265		-0.016	0.103	0.875884	0.995151
NXPH1	NXPH1	327	0.086	0.075	0.255477	0.478705		0.02	0.073	0.785989	0.995151
NXPH4	NXPH4	366	0.165	0.08	0.0398864	0.227235		0.018	0.078	0.815512	0.995151
OAF	OAF	366	0.169	0.089	0.0569423	0.242277		-0.153	0.086	0.076614	0.915789
OGN	OGN	366	0.055	0.076	0.470526	0.658569		-0.178	0.073	0.015725	0.679769
OLFM1	OLFM1	366	0.108	0.081	0.183708	0.406523		0.04	0.079	0.611407	0.992722
OLFM2	OLFM2	357	0.037	0.088	0.673306	0.813831		-0.032	0.085	0.708225	0.992722
OLFML2A	OLFML2A	244	0.251	0.109	0.0224927	0.220906		0.01	0.108	0.925455	0.995151
OLFML3	OLFML3	366	0.057	0.079	0.476752	0.663048		-0.177	0.077	0.021816	0.722025
OMD	OMD	366	0.054	0.09	0.548211	0.716296		-0.158	0.087	0.0706468	0.915789
OMG	OMG	366	0.154	0.074	0.0390268	0.227235		0.042	0.073	0.567914	0.992722
OPCML	OPCML	366	0.165	0.08	0.0406201	0.227235		0.059	0.078	0.450385	0.981871
OPTN	NA	366	-0.005	0.065	0.935329	0.967182		-0.075	0.063	0.233281	0.941328
OR2AG1	NA	207	0.051	0.105	0.623816	0.778896		0.008	0.104	0.93772	0.995151
ORM1	ORM1	366	-0.151	0.1	0.132437	0.338956		-0.082	0.097	0.398846	0.973945
ORM2	ORM2	366	-0.089	0.075	0.237435	0.461737		-0.079	0.073	0.283306	0.950421
OXT	NA	330	0.001	0.052	0.982665	0.990075		-0.061	0.051	0.237387	0.941328
P0DOX2	NA	366	-0.122	0.076	0.107471	0.315601		-0.031	0.074	0.676135	0.992722
P0DOX3	NA	366	0.037	0.061	0.542799	0.712258		0.001	0.059	0.981045	0.995608
P0DOX5	NA	366	-0.107	0.083	0.197358	0.422736		0.134	0.08	0.0967511	0.915789
P0DOX7	NA	366	-0.197	0.083	0.0190973	0.212425		-0.02	0.082	0.803555	0.995151
P0DOX8	NA	366	-0.184	0.096	0.0557918	0.241223		0.125	0.093	0.180266	0.915789
P4HB	P4HB	366	0.144	0.076	0.0591505	0.246184		0.091	0.074	0.219967	0.941328
PALM	PALM	276	0.298	0.119	0.0126709	0.212425		0.077	0.115	0.505198	0.992722
PAM	PAM	366	0.136	0.081	0.0938047	0.297679		0.033	0.079	0.672664	0.992722
PAPLN	PAPLN	366	0.149	0.085	0.0800035	0.285026		-0.052	0.083	0.533306	0.992722
PARK7	PARK7	366	0.164	0.079	0.0387416	0.227235		-0.06	0.077	0.43722	0.981871
PBXIP1	PBXIP1	350	0.114	0.094	0.222803	0.446927		-0.144	0.09	0.111783	0.915789
PCDH1	PCDH1	366	0.166	0.083	0.0455383	0.229045		0.092	0.081	0.256622	0.941328
PCDH10	PCDH10	366	0.211	0.091	0.0210364	0.214539		0.077	0.089	0.390301	0.971028
PCDH17	PCDH17	366	0.119	0.073	0.104475	0.309488		0.059	0.071	0.404257	0.973945
PCDH7	PCDH7	357	0.203	0.079	0.0109538	0.212425		0.07	0.077	0.364614	0.963347
PCDH8	PCDH8	280	0.073	0.088	0.405656	0.600838		0.116	0.086	0.175399	0.915789
PCDH9	PCDH9	366	0.138	0.072	0.0550831	0.240494		0.042	0.07	0.550672	0.992722
PCDHAC2	PCDHAC2	366	0.186	0.079	0.0199265	0.212425		0.044	0.078	0.567597	0.992722
PCDHGC3	PCDHGC3	349	0.163	0.1	0.104857	0.30993		0.006	0.099	0.953638	0.995151
PCDHGC5	PCDHGC5	366	0.172	0.088	0.0520223	0.23802		0.085	0.086	0.324009	0.957292
PCMT1	PCMT1	366	0.17	0.078	0.0301173	0.227235		0.043	0.076	0.574641	0.992722
PCOLCE	PCOLCE	366	0.101	0.088	0.248202	0.47774		-0.222	0.085	0.00913067	0.646566
PCSK1	PCSK1	366	0.118	0.084	0.160817	0.37826		0.052	0.081	0.520199	0.992722
PCSK1N	PCSK1N	366	0.1	0.093	0.284727	0.503834		0.055	0.09	0.545818	0.992722
PCSK2	PCSK2	366	0.179	0.091	0.0486333	0.230428		-0.045	0.088	0.610884	0.992722
PCSK6	PCSK6	223	0.092	0.08	0.250013	0.47774		-0.014	0.08	0.864079	0.995151
PCYOX1	PCYOX1	315	-0.01	0.105	0.927149	0.961701		0.059	0.1	0.557124	0.992722
PDGFA	PDGFA	366	0.157	0.078	0.0458222	0.229045		-0.034	0.077	0.654604	0.992722
PDGFB	PDGFB	366	0.135	0.079	0.089815	0.294823		0.02	0.077	0.794233	0.995151
PDGFRB	PDGFRB	317	0.015	0.101	0.883426	0.936992		-0.05	0.096	0.602444	0.992722
PDIA3	PDIA3	366	0.199	0.085	0.0192589	0.212425		0.094	0.083	0.256363	0.941328
PDIA4	PDIA4	335	0.127	0.061	0.0384886	0.227235		0.007	0.06	0.910117	0.995151
PDIA6	PDIA6	223	0.485	0.204	0.0182813	0.212425		0.266	0.2	0.185916	0.916281
PDYN	PDYN	366	0.06	0.085	0.477931	0.663048		-0.054	0.082	0.510436	0.992722
PEBP1	PEBP1	366	0.189	0.081	0.0202898	0.212425		-0.061	0.079	0.442463	0.981871
PEBP4	PEBP4	366	0.03	0.095	0.75299	0.865744		-0.087	0.092	0.349554	0.958815
PENK	PENK	366	-0.017	0.072	0.813143	0.905453		-0.005	0.07	0.941266	0.995151
PEPD	PEPD	316	0.005	0.113	0.963754	0.984261		-0.132	0.107	0.218221	0.941328
PFN1	PFN1	343	-0.063	0.081	0.434253	0.626525		0.06	0.078	0.444073	0.981871
PGAM1	PGAM1	345	0.129	0.107	0.230911	0.453006		0.067	0.104	0.522581	0.992722
PGAM4	NA	295	0.283	0.11	0.0105045	0.212425		0.014	0.108	0.894106	0.995151
PGK1	PGK1	366	0.151	0.071	0.0332991	0.227235		-0.016	0.069	0.817392	0.995151
PGK2	NA	358	0.157	0.07	0.0252276	0.222987		0.081	0.068	0.237464	0.941328
PGLS	PGLS	221	0.179	0.093	0.0543448	0.239768		0.022	0.089	0.808106	0.995151
PGLYRP2	PGLYRP2	366	-0.101	0.071	0.157805	0.376962		-0.082	0.069	0.240833	0.941328
PGM1	PGM1	264	0.132	0.075	0.0785838	0.280717		-0.024	0.072	0.745195	0.995151
PGRMC1	PGRMC1	344	0.145	0.05	0.00367567	0.178265		0.003	0.049	0.950479	0.995151
PGRMC2	NA	319	0.163	0.052	0.00197758	0.178265		0.014	0.052	0.78523	0.995151
PHLDB3	NA	366	0.213	0.092	0.0207059	0.212793		-0.088	0.09	0.329023	0.958815
PI16	PI16	366	-0.001	0.084	0.989504	0.991988		-0.203	0.081	0.0120989	0.646566
PIANP	PIANP	358	0.159	0.1	0.11323	0.320454		-0.043	0.098	0.661513	0.992722
PIGR	PIGR	295	-0.185	0.098	0.0586445	0.245079		-0.171	0.096	0.0753118	0.915789
PIK3IP1	PIK3IP1	366	0.163	0.081	0.0450052	0.229045		-0.03	0.079	0.702503	0.992722
PILRA	PILRA	185	0.104	0.113	0.356658	0.559266		-0.038	0.112	0.737833	0.995151
PITHD1	PITHD1	257	0.391	0.102	0.000156314	0.0717373		-0.096	0.102	0.347992	0.958815
PKM	PKM	366	0.257	0.085	0.00283286	0.178265		0.023	0.084	0.781991	0.995151
PLA2G15	PLA2G15	327	0.06	0.104	0.567714	0.733255		0.079	0.101	0.436202	0.981871
PLBD2	PLBD2	230	0.125	0.082	0.127143	0.331768		-0.058	0.079	0.468252	0.981871
PLD3	PLD3	359	0.138	0.072	0.0544329	0.239768		-0.023	0.07	0.744995	0.995151
PLD4	PLD4	366	-0.013	0.081	0.877189	0.932471		-0.112	0.078	0.153257	0.915789
PLD5	PLD5	214	0.147	0.095	0.122594	0.329069		0.18	0.087	0.0385199	0.85463
PLEKHB1	PLEKHB1	302	0.106	0.102	0.300365	0.518074		-0.004	0.099	0.971673	0.995151
PLG	PLG	366	-0.123	0.078	0.116565	0.324862		-0.084	0.076	0.269783	0.948706
PLGLA	NA	366	-0.092	0.063	0.148227	0.364029		-0.069	0.062	0.26584	0.946131
PLGLB1	NA	366	-0.074	0.079	0.345873	0.553457		-0.074	0.076	0.330612	0.958815
PLOD1	PLOD1	366	-0.031	0.083	0.708326	0.833858		-0.032	0.081	0.691928	0.992722
PLOD3	PLOD3	349	-0.058	0.08	0.46879	0.657604		-0.107	0.079	0.172961	0.915789
PLS1	NA	274	0.146	0.113	0.198078	0.422736		0.054	0.109	0.622695	0.992722
PLTP	PLTP	366	0.028	0.093	0.761069	0.872032		-0.138	0.09	0.124042	0.915789
PLXDC1	PLXDC1	332	0.272	0.097	0.00532349	0.178603		0.102	0.098	0.296229	0.957292
PLXDC2	PLXDC2	366	0.053	0.087	0.541561	0.711469		-0.046	0.084	0.582745	0.992722
PLXNB2	PLXNB2	366	0.112	0.084	0.180197	0.401908		-0.082	0.081	0.316221	0.957292
PLXNB3	PLXNB3	283	0.079	0.143	0.582682	0.745654		0.013	0.137	0.922648	0.995151
PNOC	PNOC	301	0.13	0.104	0.211477	0.438716		0.011	0.1	0.915532	0.995151
PODXL2	PODXL2	366	0.144	0.067	0.0321821	0.227235		0.005	0.065	0.936228	0.995151
POMGNT1	POMGNT1	366	0.171	0.085	0.0456445	0.229045		-0.026	0.083	0.755099	0.995151
PON1	PON1	366	-0.107	0.079	0.179186	0.40061		-0.069	0.077	0.368964	0.963347
PON3	NA	359	-0.131	0.083	0.113089	0.320454		-0.06	0.081	0.457868	0.981871
POSTN	POSTN	190	0.095	0.197	0.631566	0.782586		-0.024	0.205	0.905514	0.995151
POTEE	NA	366	0.039	0.066	0.549999	0.717484		0.082	0.064	0.198609	0.941328
POTEF	NA	366	0.041	0.065	0.529091	0.704752		0.084	0.063	0.184854	0.916281
POTEI	NA	336	0.033	0.069	0.635994	0.786021		0.119	0.068	0.0809778	0.915789
POTEKP	NA	366	0.008	0.061	0.892171	0.942079		0.079	0.059	0.181123	0.915789
PPIA	PPIA	366	0.163	0.096	0.0912166	0.294823		0.019	0.094	0.838656	0.995151
PPIAL4A	NA	358	0.104	0.101	0.300529	0.518074		0.046	0.098	0.640488	0.992722
PPIAL4C	NA	350	0.11	0.11	0.316185	0.527371		0.047	0.107	0.662952	0.992722
PPIB	PPIB	366	0.065	0.08	0.419569	0.609287		-0.115	0.078	0.141353	0.915789
PPIC	PPIC	366	0.103	0.076	0.176048	0.398843		-0.06	0.074	0.417063	0.973945
PPP5C	PPP5C	273	0.035	0.103	0.735445	0.856296		-0.147	0.099	0.137681	0.915789
PPT1	PPT1	193	0.002	0.093	0.984956	0.990376		-0.102	0.091	0.259869	0.94139
PRAP1	PRAP1	321	-0.079	0.077	0.305979	0.523856		0.008	0.078	0.914715	0.995151
PRCP	PRCP	366	0.083	0.072	0.252295	0.47774		-0.108	0.07	0.121485	0.915789
PRDX1	PRDX1	366	0.126	0.089	0.158353	0.376962		0.128	0.086	0.137264	0.915789
PRDX2	PRDX2	366	0.026	0.064	0.682696	0.821205		0.011	0.062	0.855241	0.995151
PRDX4	NA	366	0.081	0.089	0.363135	0.564126		0.138	0.086	0.110403	0.915789
PRDX6	PRDX6	366	0.086	0.077	0.26318	0.484309		0.008	0.075	0.914856	0.995151
PRELP	PRELP	366	0.023	0.096	0.810423	0.903778		-0.187	0.093	0.0449449	0.870238
PREP	PREP	242	0.171	0.094	0.0723606	0.270795		0.015	0.09	0.870828	0.995151
PRG4	PRG4	366	-0.027	0.081	0.742683	0.86035		-0.213	0.078	0.00645839	0.646566
PRKAR1A	PRKAR1A	210	0.215	0.113	0.0578706	0.243129		0.037	0.117	0.751453	0.995151
PRKCSH	PRKCSH	366	0.167	0.085	0.05043	0.234754		0.027	0.083	0.741029	0.995151
PRNP	PRNP	366	0.124	0.084	0.141204	0.354602		0.039	0.082	0.637669	0.992722
PROC	PROC	366	-0.03	0.099	0.758197	0.870233		-0.08	0.096	0.402999	0.973945
PROCR	PROCR	366	0.003	0.087	0.976298	0.987395		0.035	0.085	0.675413	0.992722
PROS1	PROS1	366	-0.048	0.126	0.704792	0.832228		-0.336	0.121	0.00570996	0.635708
PROZ	PROZ	277	-0.072	0.097	0.457353	0.646732		-0.058	0.095	0.544396	0.992722
PRRG1	PRRG1	340	0.073	0.099	0.461605	0.651218		-0.069	0.095	0.466461	0.981871
PRRT2	PRRT2	358	0.223	0.091	0.0149744	0.212425		0.048	0.088	0.587413	0.992722
PRRT3	PRRT3	366	0.18	0.08	0.0254917	0.222987		0.032	0.078	0.679657	0.992722
PRSS1	PRSS1	349	-0.067	0.073	0.361803	0.563368		-0.076	0.071	0.286691	0.950421
PRSS2	NA	224	-0.126	0.133	0.34555	0.553457		-0.045	0.134	0.739129	0.995151
PRSS23	PRSS23	254	-0.034	0.105	0.747116	0.861958		-0.104	0.101	0.303385	0.957292
PSAP	PSAP	366	0.064	0.071	0.363651	0.564272		-0.016	0.069	0.813401	0.995151
PSAT1	PSAT1	281	0.181	0.097	0.0618514	0.250023		0.041	0.098	0.673417	0.992722
PTGDS	PTGDS	366	0.185	0.087	0.0337489	0.227235		-0.018	0.085	0.833132	0.995151
PTN	PTN	366	0.069	0.083	0.404824	0.600272		-0.102	0.08	0.202507	0.941328
PTPRD	PTPRD	366	0.207	0.085	0.015296	0.212425		0.075	0.083	0.363756	0.963347
PTPRF	PTPRF	366	0.271	0.088	0.00223674	0.178265		0.115	0.086	0.185295	0.916281
PTPRG	PTPRG	366	0.141	0.073	0.0556841	0.241223		0.076	0.071	0.289846	0.953406
PTPRJ	PTPRJ	366	0.142	0.072	0.0499025	0.233929		0.02	0.07	0.780276	0.995151
PTPRK	PTPRK	223	-0.19	0.109	0.0815544	0.287485		-0.087	0.107	0.416769	0.973945
PTPRN	PTPRN	366	0.134	0.088	0.12969	0.335077		0.057	0.086	0.507197	0.992722
PTPRN2	PTPRN2	366	0.191	0.085	0.0255367	0.222987		0.083	0.083	0.318522	0.957292
PTPRR	PTPRR	283	0.131	0.089	0.14346	0.357037		0.075	0.085	0.378791	0.969257
PTPRS	PTPRS	366	0.189	0.088	0.0318914	0.227235		0.014	0.086	0.871899	0.995151
PTPRT	PTPRT	233	0.195	0.122	0.111631	0.320454		0.035	0.115	0.761014	0.995151
PTPRZ1	PTPRZ1	366	0.147	0.077	0.057476	0.242755		0.013	0.075	0.859699	0.995151
PVALB	PVALB	366	0.042	0.07	0.551118	0.717484		-0.08	0.068	0.235191	0.941328
PVR	PVR	366	0.046	0.08	0.562788	0.729986		0.037	0.078	0.631175	0.992722
PZP	NA	252	-0.007	0.174	0.966494	0.98556		0.009	0.169	0.955683	0.995151
QDPR	QDPR	366	0.161	0.077	0.0368114	0.227235		-0.091	0.075	0.224482	0.941328
QPCT	QPCT	315	0.077	0.091	0.400754	0.595838		0.062	0.087	0.475414	0.98205
QSOX1	QSOX1	366	0.175	0.083	0.0365507	0.227235		-0.088	0.081	0.278237	0.950421
QSOX2	QSOX2	366	0.105	0.087	0.226597	0.447169		-0.042	0.084	0.615771	0.992722
RAB1A	NA	280	0.145	0.087	0.0953943	0.29847		0.066	0.087	0.444531	0.981871
RAD23B	RAD23B	344	0.198	0.126	0.115253	0.323138		-0.011	0.122	0.931305	0.995151
RARRES2	RARRES2	366	-0.075	0.074	0.313198	0.527371		-0.224	0.071	0.00185115	0.483267
RBP3	RBP3	211	0.037	0.08	0.648144	0.79296		-0.083	0.072	0.249066	0.941328
RBP4	RBP4	366	-0.103	0.093	0.271564	0.490558		-0.083	0.091	0.359913	0.961689
RCN1	RCN1	350	0.105	0.071	0.140715	0.35404		-0.077	0.068	0.258169	0.941328
RCN2	RCN2	358	0.031	0.078	0.69433	0.825289		0.042	0.076	0.577793	0.992722
RECK	RECK	218	0.195	0.088	0.0280221	0.227235		-0.008	0.084	0.920957	0.995151
RELN	RELN	366	0.019	0.075	0.79603	0.895268		0.021	0.073	0.773497	0.995151
RGMA	RGMA	366	0.102	0.08	0.204946	0.431193		-0.055	0.078	0.482671	0.98205
RGMB	RGMB	366	0.145	0.078	0.0621366	0.250044		0.068	0.076	0.370653	0.963347
RIDA	RIDA	336	0.25	0.081	0.00211227	0.178265		-0.038	0.078	0.630147	0.992722
RNASE1	RNASE1	366	0.109	0.08	0.170695	0.391836		-0.09	0.077	0.246457	0.941328
RNASE2	RNASE2	336	-0.038	0.14	0.784281	0.885714		-0.222	0.135	0.100299	0.915789
RNASE4	RNASE4	366	0.083	0.107	0.442326	0.632706		-0.264	0.103	0.0111773	0.646566
RNASE6	RNASE6	366	0.075	0.091	0.411981	0.604059		-0.048	0.088	0.587344	0.992722
RNASET2	RNASET2	366	0.002	0.067	0.975799	0.987395		-0.022	0.065	0.736379	0.995151
RNF13	RNF13	306	0.129	0.101	0.203286	0.429732		-0.075	0.099	0.451823	0.981871
ROBO1	ROBO1	366	0.127	0.072	0.0784141	0.280717		0.018	0.07	0.792191	0.995151
ROBO2	ROBO2	297	0.159	0.107	0.138919	0.351508		0.102	0.102	0.316133	0.957292
RPS27A	RPS27A	366	0.228	0.094	0.0158225	0.212425		0.04	0.092	0.667102	0.992722
RTN1	RTN1	286	0.258	0.089	0.00410177	0.178265		0.036	0.086	0.681271	0.992722
RTN4R	RTN4R	366	0.085	0.07	0.229969	0.45235		0.083	0.068	0.224657	0.941328
RTN4RL1	RTN4RL1	350	0.152	0.079	0.0542021	0.239768		0.103	0.076	0.179313	0.915789
RTN4RL2	RTN4RL2	366	0.147	0.079	0.0640182	0.25284		0.092	0.077	0.235179	0.941328
S100A4	S100A4	200	0.052	0.079	0.510284	0.69142		-0.009	0.081	0.91199	0.995151
S100A6	S100A6	341	0.071	0.076	0.349375	0.553457		0.104	0.074	0.159454	0.915789
S100A7	S100A7	215	-0.002	0.071	0.976081	0.987395		0.107	0.066	0.106161	0.915789
S1PR1	S1PR1	234	0.009	0.07	0.895647	0.943678		-0.092	0.067	0.172287	0.915789
SAA1	SAA1	231	0.104	0.17	0.543257	0.712258		0.085	0.165	0.608453	0.992722
SAA2	NA	197	0.127	0.191	0.505986	0.687688		0.105	0.189	0.580559	0.992722
SAA4	SAA4	366	-0.085	0.079	0.281997	0.500859		-0.025	0.076	0.739057	0.995151
SBSN	SBSN	224	-0.318	0.223	0.155423	0.375489		0.322	0.206	0.119745	0.915789
SCG2	SCG2	366	0.099	0.089	0.268168	0.48736		0.025	0.086	0.76869	0.995151
SCG3	SCG3	366	0.144	0.083	0.0842943	0.291506		0.068	0.081	0.39939	0.973945
SCG5	SCG5	366	0.11	0.086	0.203879	0.430303		0.014	0.084	0.870597	0.995151
SCGB1A1	SCGB1A1	280	0.023	0.049	0.640393	0.787881		-0.042	0.047	0.381619	0.970421
SCN2B	SCN2B	201	0.261	0.134	0.0519422	0.23802		-0.103	0.13	0.427088	0.981871
SCN3B	SCN3B	360	0.132	0.08	0.0987132	0.301898		0.114	0.077	0.141298	0.915789
SCN4B	SCN4B	344	0.194	0.075	0.0102461	0.212425		-0.038	0.075	0.613516	0.992722
SCRG1	SCRG1	366	0.061	0.083	0.46358	0.65194		-0.039	0.08	0.623876	0.992722
SCUBE2	SCUBE2	261	0.16	0.092	0.0844406	0.291506		-0.096	0.088	0.279406	0.950421
SDF4	SDF4	366	0.049	0.079	0.535683	0.709193		-0.074	0.077	0.336439	0.958815
SEL1L	SEL1L	195	0.108	0.107	0.315656	0.527371		0.193	0.105	0.0667451	0.915789
SELENBP1	SELENBP1	366	0.136	0.079	0.0867505	0.293415		0.005	0.077	0.949788	0.995151
SELENOF	SELENOF	203	-0.263	0.107	0.0149645	0.212425		-0.078	0.107	0.465392	0.981871
SELENOM	SELENOM	359	0.208	0.114	0.0687532	0.26095		-0.101	0.111	0.365609	0.963347
SELENOP	SELENOP	366	0.064	0.098	0.51191	0.692395		-0.119	0.095	0.213926	0.941328
SELL	SELL	357	0.099	0.09	0.271968	0.490558		-0.08	0.088	0.368145	0.963347
SELPLG	SELPLG	267	-0.118	0.088	0.183787	0.406523		-0.257	0.084	0.00241975	0.483267
SEMA3A	SEMA3A	290	0.105	0.124	0.398559	0.595609		-0.018	0.12	0.883677	0.995151
SEMA3B	SEMA3B	366	0.019	0.084	0.823914	0.908784		-0.18	0.081	0.0267939	0.79809
SEMA3C	SEMA3C	280	-0.082	0.079	0.296894	0.514462		-0.037	0.078	0.637709	0.992722
SEMA3G	SEMA3G	366	0.108	0.071	0.12809	0.332935		0.064	0.069	0.352007	0.958815
SEMA4B	SEMA4B	366	0.19	0.09	0.0354416	0.227235		-0.025	0.088	0.777609	0.995151
SEMA4C	SEMA4C	203	-0.101	0.107	0.346568	0.553457		-0.066	0.099	0.504333	0.992722
SEMA4D	SEMA4D	187	0.114	0.117	0.329709	0.538291		0.149	0.113	0.190192	0.919702
SEMA6A	SEMA6A	366	0.026	0.065	0.694325	0.825289		0.009	0.063	0.881504	0.995151
SEMA6B	SEMA6B	273	0.028	0.081	0.729548	0.852735		-0.03	0.078	0.705146	0.992722
SEMA6C	SEMA6C	251	0.238	0.085	0.00550457	0.178603		0.047	0.078	0.544655	0.992722
SEMA6D	SEMA6D	366	0.087	0.066	0.190261	0.414593		0.009	0.065	0.886377	0.995151
SEMA7A	SEMA7A	366	0.051	0.073	0.482302	0.666345		0.03	0.071	0.673972	0.992722
SERPINA1	SERPINA1	366	-0.072	0.087	0.407841	0.603406		-0.129	0.084	0.127006	0.915789
SERPINA10	SERPINA10	360	-0.069	0.066	0.301331	0.518616		-0.033	0.064	0.609454	0.992722
SERPINA3	SERPINA3	366	-0.029	0.102	0.777876	0.882209		-0.203	0.098	0.039661	0.85463
SERPINA4	SERPINA4	366	-0.162	0.084	0.0545715	0.239768		-0.079	0.082	0.333429	0.958815
SERPINA5	SERPINA5	366	-0.064	0.065	0.320758	0.532339		-0.067	0.063	0.287929	0.952161
SERPINA6	SERPINA6	366	-0.069	0.079	0.383896	0.580187		-0.155	0.076	0.0440344	0.870238
SERPINA7	SERPINA7	366	-0.08	0.088	0.365508	0.565893		-0.101	0.086	0.237188	0.941328
SERPINC1	SERPINC1	366	-0.081	0.082	0.32848	0.538291		-0.107	0.08	0.181153	0.915789
SERPIND1	SERPIND1	366	0.039	0.081	0.627922	0.78256		-0.148	0.078	0.0588583	0.915789
SERPINE2	SERPINE2	294	0.14	0.081	0.0858457	0.293303		0.018	0.079	0.824748	0.995151
SERPINF1	SERPINF1	366	0.007	0.077	0.930349	0.963524		-0.11	0.075	0.14397	0.915789
SERPINF2	SERPINF2	366	-0.132	0.083	0.109561	0.318204		-0.147	0.08	0.0672809	0.915789
SERPING1	SERPING1	366	0.015	0.085	0.858435	0.924149		-0.196	0.082	0.0175158	0.679769
SERPINI1	SERPINI1	366	0.091	0.064	0.159137	0.376962		0.046	0.063	0.466078	0.981871
SEZ6	SEZ6	366	0.135	0.076	0.0774095	0.278758		-0.014	0.074	0.85001	0.995151
SEZ6L	SEZ6L	366	0.176	0.084	0.0365306	0.227235		0.085	0.082	0.300885	0.957292
SEZ6L2	SEZ6L2	366	0.177	0.089	0.0466652	0.229045		0.021	0.087	0.809172	0.995151
SF3A1	SF3A1	205	0.156	0.104	0.134764	0.344254		0.145	0.103	0.160293	0.915789
SFRP4	SFRP4	366	-0.147	0.094	0.119031	0.327588		-0.317	0.09	0.000498404	0.332934
SGCE	SGCE	366	0.149	0.074	0.0451883	0.229045		-0.001	0.072	0.984394	0.995608
SH3BGRL	SH3BGRL	366	0.236	0.081	0.00377229	0.178265		0.075	0.08	0.349387	0.958815
SH3BGRL3	SH3BGRL3	366	0.143	0.077	0.0629329	0.251732		0.026	0.075	0.72459	0.992722
SHBG	SHBG	349	-0.014	0.063	0.824009	0.908784		-0.072	0.061	0.238781	0.941328
SHISA4	SHISA4	248	-0.017	0.093	0.853247	0.92079		0.011	0.092	0.908923	0.995151
SHISA5	SHISA5	358	0.168	0.086	0.052592	0.239218		-0.054	0.084	0.518962	0.992722
SHISA6	SHISA6	348	0.089	0.073	0.224125	0.446927		-0.017	0.071	0.809649	0.995151
SHISA8	NA	280	0.119	0.053	0.0260155	0.224237		0.075	0.051	0.137573	0.915789
SIAE	SIAE	366	-0.025	0.075	0.74232	0.86035		-0.086	0.072	0.237508	0.941328
SIGLEC14	SIGLEC14	366	0.021	0.1	0.833686	0.908784		-0.068	0.097	0.482939	0.98205
SIGLEC5	NA	366	0.013	0.105	0.90228	0.94917		-0.073	0.102	0.476318	0.98205
SIRPA	SIRPA	366	0.06	0.083	0.468831	0.657604		-0.021	0.081	0.79056	0.995151
SIRPB1	NA	366	0.094	0.082	0.252013	0.47774		0.01	0.08	0.901623	0.995151
SIRPB1.O00241	NA	366	0.064	0.082	0.43804	0.628603		-0.029	0.08	0.717342	0.992722
SIRPG	NA	366	0.05	0.081	0.535149	0.709193		-0.024	0.079	0.761902	0.995151
SLC38A10	SLC38A10	366	0.243	0.107	0.0235391	0.222987		0.156	0.104	0.135392	0.915789
SLC39A10	SLC39A10	366	0.284	0.105	0.00735914	0.204698		0.045	0.103	0.666194	0.992722
SLC3A2	SLC3A2	366	0.116	0.086	0.179315	0.40061		-0.031	0.084	0.71241	0.992722
SLC5A5	SLC5A5	295	-0.016	0.047	0.733097	0.855387		-0.048	0.048	0.312553	0.957292
SLC6A1	SLC6A1	266	-0.084	0.1	0.399746	0.595838		-0.183	0.098	0.0626158	0.915789
SLIT1	SLIT1	366	0.188	0.092	0.0406387	0.227235		0.054	0.089	0.5493	0.992722
SLITRK1	SLITRK1	366	0.197	0.088	0.0254025	0.222987		0.099	0.086	0.247477	0.941328
SLITRK3	SLITRK3	193	0.279	0.133	0.0364357	0.227235		0.052	0.121	0.665275	0.992722
SLITRK4	SLITRK4	278	0.062	0.113	0.585483	0.746379		-0.052	0.112	0.646185	0.992722
SLITRK5	SLITRK5	352	0.115	0.081	0.156793	0.37648		0.035	0.078	0.653764	0.992722
SLPI	SLPI	366	-0.191	0.099	0.0543646	0.239768		-0.292	0.095	0.00236854	0.483267
SMOC1	SMOC1	359	0.241	0.111	0.0310017	0.227235		-0.089	0.109	0.413023	0.973945
SMPD1	SMPD1	286	-0.008	0.067	0.910971	0.952314		0.016	0.066	0.803841	0.995151
SMPDL3A	SMPDL3A	359	-0.04	0.073	0.584002	0.746211		-0.026	0.071	0.71648	0.992722
SMPDL3B	SMPDL3B	289	-0.007	0.082	0.928647	0.962508		-0.02	0.078	0.801472	0.995151
SNCA	SNCA	231	-0.002	0.142	0.989025	0.991988		0.021	0.133	0.872252	0.995151
SNCG	SNCG	321	0.28	0.096	0.00386696	0.178265		0.029	0.094	0.756806	0.995151
SNED1	SNED1	366	-0.016	0.095	0.86376	0.927278		-0.231	0.092	0.011881	0.646566
SOD1	SOD1	366	0.187	0.08	0.0196694	0.212425		0.005	0.078	0.948229	0.995151
SOD2	SOD2	366	0.282	0.099	0.00465741	0.178603		0.025	0.097	0.801282	0.995151
SOD3	SOD3	366	-0.035	0.085	0.683083	0.821205		-0.083	0.083	0.318608	0.957292
SORCS1	SORCS1	366	0.07	0.076	0.360839	0.562522		0.009	0.074	0.903196	0.995151
SORCS2	SORCS2	366	0.178	0.066	0.00726053	0.204698		0.029	0.065	0.655517	0.992722
SORCS3	SORCS3	366	0.183	0.079	0.0217195	0.216563		-0.014	0.078	0.856743	0.995151
SORL1	SORL1	366	-0.031	0.085	0.720228	0.845541		-0.052	0.083	0.53314	0.992722
SORT1	SORT1	366	0.09	0.085	0.291113	0.507737		-0.126	0.083	0.128977	0.915789
SPARC	SPARC	366	0.032	0.068	0.63182	0.782586		-0.149	0.065	0.0229962	0.731497
SPARCL1	SPARCL1	366	0.066	0.077	0.39215	0.589923		0.017	0.075	0.81685	0.995151
SPINK1	SPINK1	202	0.108	0.116	0.354756	0.557593		-0.03	0.109	0.787427	0.995151
SPINK6	SPINK6	358	0.116	0.08	0.145677	0.360855		0	0.077	0.999285	0.999285
SPINT1	SPINT1	255	-0.069	0.082	0.397896	0.595551		-0.065	0.082	0.424038	0.981829
SPINT2	SPINT2	351	0.158	0.085	0.0635738	0.25284		0.004	0.082	0.95769	0.995151
SPOCK1	SPOCK1	366	0.065	0.078	0.401388	0.595838		-0.019	0.075	0.803872	0.995151
SPOCK2	SPOCK2	366	0.09	0.074	0.226533	0.447169		-0.041	0.072	0.57384	0.992722
SPOCK3	SPOCK3	366	0.139	0.072	0.0530162	0.239696		-0.078	0.07	0.266276	0.946131
SPON1	SPON1	366	0.163	0.091	0.0727795	0.271327		-0.076	0.088	0.389479	0.970791
SPON2	SPON2	319	-0.039	0.084	0.640448	0.787881		-0.099	0.083	0.230332	0.941328
SPP1	SPP1	366	0.151	0.092	0.102583	0.307601		-0.019	0.09	0.83188	0.995151
SRGN	SRGN	191	0.214	0.107	0.0472594	0.229045		-0.102	0.108	0.346393	0.958815
SRPX	SRPX	333	0.093	0.1	0.353519	0.556303		-0.14	0.095	0.143108	0.915789
SSC5D	SSC5D	349	0.124	0.096	0.196405	0.422263		0.002	0.092	0.985908	0.996349
SST	SST	364	0.11	0.097	0.259723	0.483272		0.038	0.094	0.689864	0.992722
ST6GAL2	ST6GAL2	366	0.174	0.073	0.0184628	0.212425		0.062	0.072	0.386806	0.970421
ST6GALNAC1	ST6GALNAC1	278	0.072	0.08	0.370331	0.569347		-0.149	0.077	0.0528036	0.912529
ST8SIA3	ST8SIA3	349	0.253	0.096	0.00873233	0.210729		0.116	0.093	0.215588	0.941328
ST8SIA5	ST8SIA5	285	0.069	0.089	0.442002	0.632706		0.093	0.085	0.275829	0.950421
STC2	STC2	359	0.097	0.08	0.225107	0.447169		-0.066	0.078	0.398745	0.973945
STK31	NA	366	0.154	0.077	0.0456336	0.229045		0.033	0.075	0.661676	0.992722
STMN1	STMN1	359	0.219	0.1	0.0300232	0.227235		0.107	0.098	0.274856	0.950421
STMN2	NA	346	0.21	0.101	0.0377912	0.227235		0.097	0.098	0.32561	0.957292
STMN4	NA	317	0.047	0.103	0.649325	0.79296		0.137	0.099	0.16797	0.915789
STX12	STX12	252	0.024	0.123	0.84243	0.913079		0.192	0.12	0.110669	0.915789
SULF2	SULF2	366	0.168	0.08	0.0356713	0.227235		-0.01	0.078	0.899831	0.995151
SUN3	SUN3	358	-0.048	0.075	0.52332	0.700556		-0.11	0.073	0.131072	0.915789
SUSD5	SUSD5	366	0.162	0.088	0.0670226	0.257037		0.052	0.086	0.543093	0.992722
SYT1	SYT1	270	0.182	0.113	0.109551	0.318204		-0.08	0.111	0.474108	0.98205
SYT2	NA	193	0.058	0.146	0.692708	0.825289		-0.08	0.141	0.569032	0.992722
SYT4	SYT4	203	0.11	0.094	0.243624	0.471029		-0.053	0.089	0.554393	0.992722
SYT7	SYT7	209	0.013	0.119	0.910948	0.952314		-0.033	0.114	0.771894	0.995151
TAC3	TAC3	277	0.176	0.115	0.126693	0.331768		-0.076	0.114	0.505911	0.992722
TAGLN	TAGLN	366	0.04	0.123	0.743459	0.86035		-0.023	0.119	0.850048	0.995151
TAGLN3	TAGLN3	194	0.237	0.103	0.0231071	0.222245		-0.039	0.098	0.69351	0.992722
TALDO1	TALDO1	366	0.09	0.078	0.254731	0.477979		0.034	0.076	0.659348	0.992722
TATDN1	NA	294	0.113	0.089	0.208223	0.43331		0.004	0.084	0.964238	0.995151
TBCA	TBCA	213	0.308	0.11	0.00537884	0.178603		0.005	0.105	0.959385	0.995151
TCN2	TCN2	366	-0.019	0.087	0.829603	0.908784		-0.138	0.084	0.101846	0.915789
TEX15	NA	366	0.144	0.078	0.0665297	0.256854		-0.004	0.076	0.955574	0.995151
TF	TF	366	0.127	0.09	0.160468	0.37826		-0.065	0.088	0.454978	0.981871
TFRC	TFRC	250	0.028	0.073	0.700699	0.832119		-0.038	0.073	0.603394	0.992722
TGFBI	TGFBI	366	0.035	0.102	0.734337	0.856085		-0.225	0.098	0.022158	0.722025
TGFBR3	TGFBR3	366	0.12	0.093	0.198643	0.422852		-0.028	0.091	0.757387	0.995151
TGM4	TGM4	234	-0.095	0.095	0.315969	0.527371		-0.068	0.096	0.479127	0.98205
TGOLN2	TGOLN2	366	0.159	0.077	0.0391509	0.227235		0.036	0.075	0.633182	0.992722
THBS1	THBS1	366	0.035	0.092	0.70294	0.832228		0.03	0.09	0.739972	0.995151
THBS2	THBS2	366	0.07	0.075	0.351577	0.553926		-0.009	0.073	0.901724	0.995151
THBS4	THBS4	366	-0.019	0.094	0.840542	0.913079		-0.052	0.091	0.564811	0.992722
THY1	THY1	366	0.209	0.085	0.0147107	0.212425		0.104	0.083	0.213363	0.941328
TIE1	TIE1	205	0.184	0.103	0.0742146	0.273586		-0.043	0.102	0.675693	0.992722
TIMP1	TIMP1	366	0.044	0.098	0.653584	0.796704		-0.149	0.095	0.116518	0.915789
TIMP2	TIMP2	366	0.008	0.083	0.923954	0.961134		-0.19	0.08	0.0183171	0.679769
TIMP4	TIMP4	366	0.026	0.08	0.745075	0.86035		-0.067	0.078	0.3892	0.970791
TK2	TK2	323	0.125	0.085	0.145946	0.360855		-0.176	0.083	0.0352575	0.85463
TKT	TKT	234	0.084	0.098	0.388879	0.58573		-0.078	0.095	0.413284	0.973945
TMCC1	NA	315	-0.109	0.095	0.251589	0.47774		-0.059	0.094	0.526661	0.992722
TMED7	TMED7	271	0.246	0.08	0.00235168	0.178265		-0.034	0.083	0.678106	0.992722
TMEFF1	TMEFF1	283	0.166	0.083	0.0462781	0.229045		-0.021	0.081	0.793431	0.995151
TMEM132A	TMEM132A	366	0.173	0.077	0.0262642	0.22493		0.098	0.076	0.19403	0.929119
TMEM132B	TMEM132B	343	0.214	0.084	0.0112275	0.212425		0.104	0.082	0.206663	0.941328
TMEM132C	TMEM132C	366	0.103	0.081	0.20459	0.431124		0.056	0.079	0.479709	0.98205
TMEM132D	TMEM132D	366	0.18	0.079	0.0240456	0.222987		0.129	0.077	0.0945038	0.915789
TMEM132E	TMEM132E	202	0.149	0.121	0.220684	0.445369		-0.031	0.115	0.785555	0.995151
TMEM25	TMEM25	302	0.083	0.103	0.41741	0.606812		0.046	0.098	0.638689	0.992722
TMEM59L	TMEM59L	341	0.106	0.099	0.287672	0.507701		0.027	0.097	0.781262	0.995151
TMPRSS13	NA	330	-0.045	0.074	0.540793	0.711469		-0.083	0.072	0.248248	0.941328
TMSB10	NA	366	0.16	0.086	0.0642582	0.25284		0.069	0.084	0.4153	0.973945
TMSB4Y	NA	363	0.174	0.093	0.0613895	0.250023		0.144	0.09	0.109742	0.915789
TNC	TNC	209	0.034	0.085	0.69433	0.825289		0.18	0.083	0.0316933	0.830241
TNFRSF12A	TNFRSF12A	262	0.148	0.106	0.165754	0.385797		-0.174	0.104	0.0969376	0.915789
TNFRSF21	TNFRSF21	366	0.221	0.093	0.0179885	0.212425		0.012	0.091	0.892193	0.995151
TNNC2	NA	252	0.113	0.073	0.122297	0.329069		0.068	0.073	0.352914	0.958815
TNR	TNR	366	0.176	0.072	0.0157359	0.212425		0.063	0.071	0.371255	0.963347
TNXA	NA	366	-0.036	0.091	0.690413	0.825037		-0.147	0.088	0.0950958	0.915789
TNXB	TNXB	366	-0.017	0.082	0.832775	0.908784		-0.173	0.079	0.0293512	0.79809
TPBG	TPBG	291	0.048	0.095	0.614441	0.771516		0.003	0.091	0.972736	0.995151
TPD52	TPD52	320	0.274	0.086	0.0016208	0.178265		0.039	0.085	0.647738	0.992722
TPI1	TPI1	366	0.116	0.079	0.146125	0.360855		0.068	0.077	0.38283	0.970421
TPM1	NA	366	-0.038	0.068	0.577883	0.742357		0.079	0.066	0.232278	0.941328
TPM2	TPM2	366	-0.039	0.068	0.566148	0.732211		0.078	0.066	0.235832	0.941328
TPP1	TPP1	349	0.005	0.079	0.945853	0.971299		0.024	0.076	0.748778	0.995151
TREM2	TREM2	350	0.041	0.082	0.617285	0.773633		-0.083	0.079	0.295619	0.957292
TRHDE	TRHDE	307	0.056	0.068	0.409664	0.604059		0.007	0.066	0.918897	0.995151
TRIM3	TRIM3	246	-0.082	0.089	0.360685	0.562522		-0.037	0.089	0.677515	0.992722
TTR	TTR	366	-0.058	0.089	0.513276	0.692663		-0.093	0.086	0.277619	0.950421
TUBA1A	NA	353	-0.049	0.068	0.477701	0.663048		0.006	0.066	0.925735	0.995151
TWSG1	TWSG1	344	0.095	0.083	0.25642	0.479396		0.078	0.081	0.335743	0.958815
TXN	TXN	366	0.126	0.09	0.163137	0.381965		0.151	0.088	0.0852601	0.915789
TXNDC5	TXNDC5	243	0.367	0.326	0.262543	0.484129		0.401	0.321	0.212595	0.941328
TYRO3	TYRO3	359	0.183	0.079	0.0217212	0.216563		0.061	0.078	0.434198	0.981871
UACA	UACA	366	-0.162	0.077	0.037454	0.227235		-0.043	0.076	0.571877	0.992722
UBE2L3	UBE2L3	226	0.392	0.135	0.00406236	0.178265		0.083	0.138	0.548183	0.992722
UBE2V1	NA	347	0.055	0.096	0.5642	0.731107		-0.013	0.095	0.892222	0.995151
UBQLN1	NA	284	0.341	0.133	0.010826	0.212425		0.057	0.134	0.672073	0.992722
UBQLN2	UBQLN2	291	0.226	0.112	0.0454913	0.229045		0.112	0.112	0.319055	0.957292
UBQLN4	NA	263	0.351	0.136	0.0106698	0.212425		0.093	0.136	0.493005	0.988937
UCHL1	UCHL1	315	0.11	0.127	0.384448	0.580364		-0.052	0.122	0.669575	0.992722
UGT8	NA	366	0.028	0.062	0.648356	0.79296		-0.06	0.06	0.314209	0.957292
UNC5B	UNC5B	358	-0.011	0.054	0.837069	0.911429		-0.082	0.053	0.119504	0.915789
UNC5C	UNC5C	343	0.29	0.103	0.00534175	0.178603		-0.027	0.102	0.79399	0.995151
UNC5D	UNC5D	305	0.131	0.092	0.156612	0.37648		0.101	0.09	0.264636	0.94533
USH2A	USH2A	359	0.047	0.038	0.214227	0.440997		-0.008	0.037	0.822842	0.995151
VAMP1	NA	185	0.127	0.103	0.219928	0.445188		0.046	0.1	0.648386	0.992722
VAMP2	VAMP2	195	0.093	0.108	0.386788	0.583238		0.019	0.103	0.855592	0.995151
VAPA	VAPA	349	0.241	0.079	0.00240335	0.178265		0.014	0.078	0.853454	0.995151
VAPB	NA	234	0.226	0.088	0.0111785	0.212425		0.033	0.086	0.703105	0.992722
VASN	VASN	366	0.197	0.099	0.0474819	0.229045		-0.07	0.097	0.472783	0.98205
VCAM1	VCAM1	366	0.213	0.094	0.023463	0.222987		-0.02	0.091	0.82504	0.995151
VCAN	VCAN	366	0.174	0.08	0.030299	0.227235		-0.001	0.078	0.988432	0.997391
VCL	VCL	283	0.09	0.123	0.463202	0.65194		0.049	0.12	0.683884	0.992722
VGF	VGF	366	0.145	0.095	0.127054	0.331768		0.086	0.093	0.351677	0.958815
VIM	VIM	366	-0.015	0.053	0.779011	0.88231		-0.034	0.051	0.509583	0.992722
VMO1	VMO1	197	-0.028	0.122	0.820861	0.9085		-0.139	0.121	0.249012	0.941328
VNN1	VNN1	187	0.078	0.082	0.342172	0.550847		0.001	0.084	0.991303	0.998233
VSIG4	VSIG4	366	0.124	0.088	0.156961	0.37648		-0.02	0.085	0.816871	0.995151
VSTM2A	VSTM2A	366	0.19	0.097	0.051563	0.23802		0.085	0.095	0.371862	0.963347
VSTM2B	VSTM2B	366	0.21	0.089	0.0184604	0.212425		0.035	0.087	0.69043	0.992722
VTN	VTN	366	-0.168	0.067	0.0125936	0.212425		-0.098	0.065	0.134262	0.915789
VWA1	VWA1	333	0.135	0.092	0.14351	0.357037		0.019	0.09	0.83333	0.995151
VWC2	VWC2	231	0.043	0.113	0.703308	0.832228		-0.195	0.112	0.0837854	0.915789
VWF	VWF	366	0.122	0.1	0.226527	0.447169		0.034	0.098	0.728194	0.992722
WBP2	WBP2	329	0.082	0.081	0.310535	0.526649		0.008	0.08	0.918859	0.995151
WDR1	WDR1	240	0.232	0.111	0.0381322	0.227235		0.069	0.112	0.540532	0.992722
WDR11	WDR11	243	0.063	0.069	0.362658	0.56404		-0.026	0.069	0.709071	0.992722
WFDC1	WFDC1	366	0.047	0.073	0.524557	0.700946		-0.096	0.071	0.174502	0.915789
WFDC2	WFDC2	366	0.05	0.074	0.500454	0.684347		0.023	0.072	0.74994	0.995151
WFIKKN1	NA	316	0.117	0.084	0.167787	0.387157		0.111	0.083	0.182335	0.915789
WFIKKN2	WFIKKN2	366	0.069	0.074	0.351542	0.553926		0.023	0.072	0.747231	0.995151
WSCD2	WSCD2	193	0.243	0.14	0.0841555	0.291506		0.042	0.131	0.750265	0.995151
XAB2	XAB2	324	-0.087	0.134	0.515773	0.69463		0.275	0.125	0.0280907	0.79809
XPNPEP1	NA	275	-0.012	0.109	0.914239	0.953492		-0.15	0.105	0.155111	0.915789
XXYLT1	XXYLT1	366	0.179	0.092	0.0533551	0.239768		0.007	0.09	0.939474	0.995151
XYLT1	XYLT1	342	0.064	0.072	0.375175	0.572839		-0.005	0.07	0.943881	0.995151
YIPF3	YIPF3	366	0.147	0.09	0.10416	0.309488		-0.018	0.088	0.83608	0.995151
YWHAB	YWHAB	327	0.046	0.073	0.528301	0.704402		0.088	0.072	0.226335	0.941328
YWHAE	YWHAE	366	0.256	0.125	0.0404716	0.227235		0.08	0.122	0.510845	0.992722
YWHAG	YWHAG	319	0.249	0.134	0.0643456	0.25284		0.185	0.132	0.16239	0.915789
YWHAZ	YWHAZ	366	0.287	0.139	0.0389049	0.227235		0.153	0.135	0.258583	0.941328
ZADH2	ZADH2	198	-0.196	0.162	0.227974	0.449223		-0.156	0.157	0.322911	0.957292
ZNF648	ZNF648	213	0.046	0.086	0.590382	0.749762		-0.04	0.08	0.615244	0.992722
ZP2	ZP2	366	0.113	0.067	0.0937704	0.297679		-0.065	0.066	0.32013	0.957292

[truncated: 6 more sheets: Suppl. Tab. 11, Suppl. Tab. 12, Suppl. Tab. 13, Suppl. Tab. 14, Suppl. Tab. 15, Suppl. Tab. 16]
